# Supplementary material for: Global analysis of the differentially expressed miRNAs of prostate cancer in Chinese patients
Source: BMC Genomics. 2013 Nov 5;14:757. doi: 10.1186/1471-2164-14-757 (PMC4008360; doi:10.1186/1471-2164-14-757)
Supplement: Additional file 2: Table S2 — The integrated analysis for miRNA microarray and mRNA microarray. [file 1471-2164-14-757-S2.xls]

## Sheet: miRNA_target_mRNA
Table S2 The integrated analysis for miRNA microarray and mRNA microarray
miRNA	miRNA_Regulation	miRNA_Fold_Change	Symbol	Source	Confidence	GeneSymbol	mRNA_Regulation	mRNA_Fold_Change	Pathway
hsa-miR-155	down	-4.830	miR-155 (human, mouse)	TarBase,TargetScan Human	Experimentally Observed,High (predicted)	ARL5B	up	2.10773
hsa-miR-155	down	-4.830	miR-155 (human, mouse)	TarBase,TargetScan Human	Experimentally Observed,Moderate (predicted)	ATG3	up	1.50395
hsa-miR-155	down	-4.830	miR-155 (human, mouse)	TargetScan Human	High (predicted)	C10orf46	up	1.69292
hsa-miR-155	down	-4.830	miR-155 (human, mouse)	TarBase,TargetScan Human	Experimentally Observed,Moderate (predicted)	DNAJC19	up	1.53712	Aldosterone Signaling in Epithelial Cells,NRF2-mediated Oxidative Stress Response,Protein Ubiquitination Pathway
hsa-miR-155	down	-4.830	miR-155 (human, mouse)	TargetScan Human	High (predicted)	FAM199X	up	1.72146
hsa-miR-155	down	-4.830	miR-155 (human, mouse)	TargetScan Human	High (predicted)	HMGB3	up	2.06159
hsa-miR-155	down	-4.830	miR-155 (human, mouse)	TargetScan Human	High (predicted)	HOOK1	up	1.60899
hsa-miR-155	down	-4.830	miR-155 (human, mouse)	TargetScan Human	High (predicted)	JHDM1D	up	1.61119
hsa-miR-155	down	-4.830	miR-155 (human, mouse)	TargetScan Human	High (predicted)	KRAS	up	1.50988	14-3-3-mediated Signaling,Actin Cytoskeleton Signaling,Acute Myeloid Leukemia Signaling,Acute Phase Response Signaling,Agrin Interactions at Neuromuscular Junction,Aldosterone Signaling in Epithelial Cells,Angiopoietin Signaling,Antiproliferative Role of
hsa-miR-155	down	-4.830	miR-155 (human, mouse)	TarBase	Experimentally Observed	MYO1E	up	1.95963	Clathrin-mediated Endocytosis Signaling
hsa-miR-155	down	-4.830	miR-155 (human, mouse)	TargetScan Human	High (predicted)	PHF14	up	1.98817
hsa-miR-155	down	-4.830	miR-155 (human, mouse)	TarBase,TargetScan Human	Experimentally Observed,Moderate (predicted)	RAB6A	up	1.53387
hsa-miR-155	down	-4.830	miR-155 (human, mouse)	TarBase	Experimentally Observed	SNAP29	up	2.0626
hsa-miR-155	down	-4.830	miR-155 (human, mouse)	TargetScan Human	High (predicted)	STX6	up	1.57865
hsa-miR-155	down	-4.830	miR-155 (human, mouse)	TargetScan Human	High (predicted)	TDRD9	up	1.73717
hsa-miR-155	down	-4.830	miR-155 (human, mouse)	TarBase	Experimentally Observed	TNFRSF10A	up	1.58283	Death Receptor Signaling,Retinoic acid Mediated Apoptosis Signaling,p53 Signaling
hsa-miR-155	down	-4.830	miR-155 (human, mouse)	TargetScan Human	High (predicted)	TPRKB	up	1.50837
hsa-miR-155	down	-4.830	miR-155 (human, mouse)	TargetScan Human	High (predicted)	TSPAN14	up	1.65396
hsa-miR-155	down	-4.830	miR-155 (human, mouse)	TargetScan Human	High (predicted)	UBQLN1	up	1.76049	GABA Receptor Signaling
hsa-miR-155	down	-4.830	miR-155 (human, mouse)	TargetScan Human	High (predicted)	UBXN2B	up	1.62847
hsa-miR-155	down	-4.830	miR-155 (human, mouse)	TargetScan Human	High (predicted)	VMA21	up	2.42747
hsa-miR-155	down	-4.830	miR-155 (human, mouse)	TargetScan Human	High (predicted)	ZBTB41	up	1.56055
hsa-miR-181d	down	-1.700	miR-181a/miR-181b/miR-181d (includes others)	TargetScan Human	High (predicted)	ARL5B	up	2.10773
hsa-miR-181d	down	-1.700	miR-181a/miR-181b/miR-181d (includes others)	TargetScan Human	High (predicted)	ATP11A	up	2.67545
hsa-miR-181d	down	-1.700	miR-181a/miR-181b/miR-181d (includes others)	TargetScan Human	High (predicted)	ATP2B1	up	2.81225	Calcium Signaling
hsa-miR-181d	down	-1.700	miR-181a/miR-181b/miR-181d (includes others)	TargetScan Human	High (predicted)	CAPRIN1	up	1.54962
hsa-miR-181d	down	-1.700	miR-181a/miR-181b/miR-181d (includes others)	TargetScan Human	High (predicted)	CDON	up	2.86232
hsa-miR-181d	down	-1.700	miR-181a/miR-181b/miR-181d (includes others)	TargetScan Human	High (predicted)	CPSF6	up	1.93392	Cleavage and Polyadenylation of Pre-mRNA,Tight Junction Signaling
hsa-miR-181d	down	-1.700	miR-181a/miR-181b/miR-181d (includes others)	TargetScan Human	High (predicted)	CSNK1G3	up	1.53828	Role of NFAT in Regulation of the Immune Response,Role of Wnt/GSK-3β Signaling in the Pathogenesis of Influenza,Wnt/β-catenin Signaling
hsa-miR-181d	down	-1.700	miR-181a/miR-181b/miR-181d (includes others)	TargetScan Human	High (predicted)	DGKH	up	2.36096	Glycerolipid Metabolism,Glycerophospholipid Metabolism,Phospholipid Degradation
hsa-miR-181d	down	-1.700	miR-181a/miR-181b/miR-181d (includes others)	TargetScan Human	High (predicted)	DIP2B	up	1.98841
hsa-miR-181d	down	-1.700	miR-181a/miR-181b/miR-181d (includes others)	TargetScan Human	High (predicted)	DOCK10	up	1.52957
hsa-miR-181d	down	-1.700	miR-181a/miR-181b/miR-181d (includes others)	TargetScan Human	High (predicted)	E2F5	up	3.1035	Breast Cancer Regulation by Stathmin1,Cell Cycle Regulation by BTG Family Proteins,Cell Cycle: G1/S Checkpoint Regulation,Chronic Myeloid Leukemia Signaling,Cyclins and Cell Cycle Regulation,Glioblastoma Multiforme Signaling,Glioma Signaling,Molecular Mec
hsa-miR-181d	down	-1.700	miR-181a/miR-181b/miR-181d (includes others)	TargetScan Human	High (predicted)	F5	up	7.746	Coagulation System,Extrinsic Prothrombin Activation Pathway,Intrinsic Prothrombin Activation Pathway
hsa-miR-181d	down	-1.700	miR-181a/miR-181b/miR-181d (includes others)	TargetScan Human	High (predicted)	FAM122B	up	1.83858
hsa-miR-181d	down	-1.700	miR-181a/miR-181b/miR-181d (includes others)	TargetScan Human	High (predicted)	H2AFV	up	1.80002
hsa-miR-181d	down	-1.700	miR-181a/miR-181b/miR-181d (includes others)	TargetScan Human	High (predicted)	HIPK2	up	1.5493	Molecular Mechanisms of Cancer,p53 Signaling
hsa-miR-181d	down	-1.700	miR-181a/miR-181b/miR-181d (includes others)	TargetScan Human	High (predicted)	HOOK1	up	1.60899
hsa-miR-181d	down	-1.700	miR-181a/miR-181b/miR-181d (includes others)	TargetScan Human	High (predicted)	IPPK	up	1.74582
hsa-miR-181d	down	-1.700	miR-181a/miR-181b/miR-181d (includes others)	TargetScan Human	High (predicted)	KCMF1	up	1.60912
hsa-miR-181d	down	-1.700	miR-181a/miR-181b/miR-181d (includes others)	TargetScan Human,miRecords	Experimentally Observed,High (predicted)	KRAS	up	1.50988	14-3-3-mediated Signaling,Actin Cytoskeleton Signaling,Acute Myeloid Leukemia Signaling,Acute Phase Response Signaling,Agrin Interactions at Neuromuscular Junction,Aldosterone Signaling in Epithelial Cells,Angiopoietin Signaling,Antiproliferative Role of
hsa-miR-181d	down	-1.700	miR-181a/miR-181b/miR-181d (includes others)	TargetScan Human	High (predicted)	LMTK2	up	2.45886
hsa-miR-181d	down	-1.700	miR-181a/miR-181b/miR-181d (includes others)	TargetScan Human	High (predicted)	LPCAT1	up	2.10096	Glycerophospholipid Metabolism
hsa-miR-181d	down	-1.700	miR-181a/miR-181b/miR-181d (includes others)	TargetScan Human	High (predicted)	LRRC8D	up	2.22764
hsa-miR-181d	down	-1.700	miR-181a/miR-181b/miR-181d (includes others)	TargetScan Human	High (predicted)	LYPLA2	up	1.78667	Glycerophospholipid Metabolism,Phospholipid Degradation
hsa-miR-181d	down	-1.700	miR-181a/miR-181b/miR-181d (includes others)	TargetScan Human	High (predicted)	MAB21L2	up	12.2035
hsa-miR-181d	down	-1.700	miR-181a/miR-181b/miR-181d (includes others)	TargetScan Human	High (predicted)	MYO1E	up	1.95963	Clathrin-mediated Endocytosis Signaling
hsa-miR-181d	down	-1.700	miR-181a/miR-181b/miR-181d (includes others)	TargetScan Human	High (predicted)	NAA15	up	1.51414
hsa-miR-181d	down	-1.700	miR-181a/miR-181b/miR-181d (includes others)	TargetScan Human	High (predicted)	NAA50	up	1.51184
hsa-miR-181d	down	-1.700	miR-181a/miR-181b/miR-181d (includes others)	TargetScan Human	High (predicted)	NLN	up	3.40586
hsa-miR-181d	down	-1.700	miR-181a/miR-181b/miR-181d (includes others)	TargetScan Human	High (predicted)	PHKA1	up	1.76076	Aminophosphonate Metabolism,Glycerophospholipid Metabolism
hsa-miR-181d	down	-1.700	miR-181a/miR-181b/miR-181d (includes others)	TargetScan Human	High (predicted)	PRRC1	up	1.91102
hsa-miR-181d	down	-1.700	miR-181a/miR-181b/miR-181d (includes others)	TargetScan Human	High (predicted)	RALA	up	1.75373	Cdc42 Signaling,Integrin Signaling,Molecular Mechanisms of Cancer,Pancreatic Adenocarcinoma Signaling,Phospholipase C Signaling
hsa-miR-181d	down	-1.700	miR-181a/miR-181b/miR-181d (includes others)	TargetScan Human	High (predicted)	RAN	up	1.73728	RAN Signaling
hsa-miR-181d	down	-1.700	miR-181a/miR-181b/miR-181d (includes others)	TargetScan Human	High (predicted)	SPP1	up	19.4701	Altered T Cell and B Cell Signaling in Rheumatoid Arthritis,Role of Oct4 in Mammalian Embryonic Stem Cell Pluripotency,Role of Osteoblasts, Osteoclasts and Chondrocytes in Rheumatoid Arthritis,VDR/RXR Activation
hsa-miR-181d	down	-1.700	miR-181a/miR-181b/miR-181d (includes others)	TargetScan Human	High (predicted)	SS18L1	up	1.661
hsa-miR-181d	down	-1.700	miR-181a/miR-181b/miR-181d (includes others)	TargetScan Human	High (predicted)	TBC1D4	up	1.82463
hsa-miR-181d	down	-1.700	miR-181a/miR-181b/miR-181d (includes others)	TargetScan Human	High (predicted)	YWHAG	up	1.81429	14-3-3-mediated Signaling,Cell Cycle: G2/M DNA Damage Checkpoint Regulation,ERK/MAPK Signaling,ERK5 Signaling,IGF-1 Signaling,Myc Mediated Apoptosis Signaling,PI3K/AKT Signaling,Protein Kinase A Signaling
hsa-miR-181d	down	-1.700	miR-181a/miR-181b/miR-181d (includes others)	TargetScan Human	High (predicted)	ZBTB41	up	1.56055
hsa-miR-181d	down	-1.700	miR-181a/miR-181b/miR-181d (includes others)	TargetScan Human	High (predicted)	ZFYVE16	up	1.59866
hsa-miR-181d	down	-1.700	miR-181a/miR-181b/miR-181d (includes others)	TargetScan Human	High (predicted)	ZNF654	up	1.82653
hsa-miR-181d	down	-1.700	miR-181a/miR-181b/miR-181d (includes others)	TargetScan Human	High (predicted)	ZNF800	up	1.57619
hsa-miR-181d	down	-1.700	miR-181a/miR-181b/miR-181d (includes others)	TargetScan Human	High (predicted)	ZNF823	up	1.51314
hsa-miR-193a-5p	down	-4.310	miR-193*/miR-193a-5p	TargetScan Human	High (predicted)	NLN	up	3.40586
hsa-miR-193a-5p	down	-4.310	miR-193*/miR-193a-5p	TargetScan Human	High (predicted)	WSB2	up	3.39716
hsa-miR-205	down	-58.960	miR-205	TargetScan Human	High (predicted)	CPSF6	up	1.93392	Cleavage and Polyadenylation of Pre-mRNA,Tight Junction Signaling
hsa-miR-205	down	-58.960	miR-205	TargetScan Human	High (predicted)	DBF4	up	2.74767	Cell Cycle Control of Chromosomal Replication
hsa-miR-205	down	-58.960	miR-205	TargetScan Human	High (predicted)	E2F3	up	3.12325	Breast Cancer Regulation by Stathmin1,Cell Cycle Regulation by BTG Family Proteins,Cell Cycle: G1/S Checkpoint Regulation,Chronic Myeloid Leukemia Signaling,Cyclins and Cell Cycle Regulation,Glioblastoma Multiforme Signaling,Glioma Signaling,Molecular Mec
hsa-miR-205	down	-58.960	miR-205	TargetScan Human	High (predicted)	EZR	up	1.77724	Actin Cytoskeleton Signaling,Fcγ Receptor-mediated Phagocytosis in Macrophages and Monocytes,Leukocyte Extravasation Signaling,RhoA Signaling
hsa-miR-205	down	-58.960	miR-205	TargetScan Human	High (predicted)	FAM108B1	up	2.88998
hsa-miR-205	down	-58.960	miR-205	TargetScan Human	High (predicted)	FGF12	up	13.5577	Actin Cytoskeleton Signaling,Bladder Cancer Signaling,Clathrin-mediated Endocytosis Signaling,FGF Signaling
hsa-miR-205	down	-58.960	miR-205	TargetScan Human	High (predicted)	LPCAT1	up	2.10096	Glycerophospholipid Metabolism
hsa-miR-205	down	-58.960	miR-205	TargetScan Human	High (predicted)	N6AMT1	up	1.68747
hsa-miR-205	down	-58.960	miR-205	TargetScan Human	High (predicted)	NIPA2	up	2.01378
hsa-miR-205	down	-58.960	miR-205	TargetScan Human	High (predicted)	PARD6B	up	1.69557	HER-2 Signaling in Breast Cancer
hsa-miR-205	down	-58.960	miR-205	TargetScan Human	High (predicted)	PDE3B	up	3.48768	Aminosugars Metabolism,Cardiac β-adrenergic Signaling,Cellular Effects of Sildenafil (Viagra),G-Protein Coupled Receptor Signaling,Insulin Receptor Signaling,Leptin Signaling in Obesity,Nitric Oxide Signaling in the Cardiovascular System,Protein Kinase A
hsa-miR-205	down	-58.960	miR-205	TargetScan Human	High (predicted)	PPM1H	up	2.83174
hsa-miR-205	down	-58.960	miR-205	TargetScan Human	High (predicted)	RAN	up	1.73728	RAN Signaling
hsa-miR-205	down	-58.960	miR-205	TargetScan Human	High (predicted)	SLC4A4	up	7.54589
hsa-miR-205	down	-58.960	miR-205	TargetScan Human	High (predicted)	TLK1	up	2.74547	ATM Signaling,Role of CHK Proteins in Cell Cycle Checkpoint Control
hsa-miR-205	down	-58.960	miR-205	TargetScan Human	High (predicted)	UBE2NL	up	3.02112
hsa-miR-205	down	-58.960	miR-205	TargetScan Human	High (predicted)	ZFYVE16	up	1.59866
hsa-miR-221	down	-5.150	miR-222/miR-221/miR-1928	TargetScan Human	High (predicted)	AMMECR1	up	2.13398
hsa-miR-221	down	-5.150	miR-222/miR-221/miR-1928	TargetScan Human	High (predicted)	CCT5	up	2.0739
hsa-miR-221	down	-5.150	miR-222/miR-221/miR-1928	TargetScan Human	High (predicted)	CDON	up	2.86232
hsa-miR-221	down	-5.150	miR-222/miR-221/miR-1928	TargetScan Human	High (predicted)	HIPK2	up	1.5493	Molecular Mechanisms of Cancer,p53 Signaling
hsa-miR-221	down	-5.150	miR-222/miR-221/miR-1928	TargetScan Human	High (predicted)	HOOK1	up	1.60899
hsa-miR-221	down	-5.150	miR-222/miR-221/miR-1928	TargetScan Human	High (predicted)	MARVELD2	up	2.60718
hsa-miR-221	down	-5.150	miR-222/miR-221/miR-1928	TargetScan Human	High (predicted)	MIA3	up	1.72468
hsa-miR-221	down	-5.150	miR-222/miR-221/miR-1928	TargetScan Human	High (predicted)	MRPS7	up	1.59774
hsa-miR-221	down	-5.150	miR-222/miR-221/miR-1928	TargetScan Human	High (predicted)	OLA1	up	1.9314
hsa-miR-221	down	-5.150	miR-222/miR-221/miR-1928	TargetScan Human	High (predicted)	SLC4A4	up	7.54589
hsa-miR-221	down	-5.150	miR-222/miR-221/miR-1928	TargetScan Human	High (predicted)	SNAP29	up	2.0626
hsa-miR-221	down	-5.150	miR-222/miR-221/miR-1928	TargetScan Human,miRecords	Experimentally Observed,High (predicted)	SOD2	up	1.63518	Acute Phase Response Signaling,Mitochondrial Dysfunction,NRF2-mediated Oxidative Stress Response
hsa-miR-221	down	-5.150	miR-222/miR-221/miR-1928	TargetScan Human	High (predicted)	TSPAN13	up	5.64017
hsa-miR-221	down	-5.150	miR-222/miR-221/miR-1928	TargetScan Human	High (predicted)	WSB2	up	3.39716
hsa-miR-221	down	-5.150	miR-222/miR-221/miR-1928	TargetScan Human	High (predicted)	YWHAG	up	1.81429	14-3-3-mediated Signaling,Cell Cycle: G2/M DNA Damage Checkpoint Regulation,ERK/MAPK Signaling,ERK5 Signaling,IGF-1 Signaling,Myc Mediated Apoptosis Signaling,PI3K/AKT Signaling,Protein Kinase A Signaling
hsa-miR-221	down	-5.150	miR-222/miR-221/miR-1928	TargetScan Human	High (predicted)	ZFYVE16	up	1.59866
hsa-miR-221	down	-5.150	miR-222/miR-221/miR-1928	TargetScan Human	High (predicted)	ZNF654	up	1.82653
hsa-miR-224	down	-3.320	miR-224	TargetScan Human	High (predicted)	AMMECR1	up	2.13398
hsa-miR-224	down	-3.320	miR-224	TargetScan Human	High (predicted)	CEP63	up	1.59513
hsa-miR-224	down	-3.320	miR-224	TargetScan Human	High (predicted)	CPSF6	up	1.93392	Cleavage and Polyadenylation of Pre-mRNA,Tight Junction Signaling
hsa-miR-224	down	-3.320	miR-224	Ingenuity Expert Findings	Experimentally Observed	CXCL14	up	10.6515
hsa-miR-224	down	-3.320	miR-224	TargetScan Human	High (predicted)	ECT2	up	4.90671
hsa-miR-224	down	-3.320	miR-224	TargetScan Human	High (predicted)	FAM49B	up	1.59133
hsa-miR-224	down	-3.320	miR-224	TargetScan Human	High (predicted)	JHDM1D	up	1.61119
hsa-miR-224	down	-3.320	miR-224	TargetScan Human	High (predicted)	PAG1	up	1.93592	B Cell Receptor Signaling,T Cell Receptor Signaling
hsa-miR-224	down	-3.320	miR-224	TargetScan Human	High (predicted)	PPAT	up	2.3928	AMPK Signaling,Glutamate Metabolism,Purine Metabolism
hsa-miR-224	down	-3.320	miR-224	TargetScan Human	High (predicted)	RALA	up	1.75373	Cdc42 Signaling,Integrin Signaling,Molecular Mechanisms of Cancer,Pancreatic Adenocarcinoma Signaling,Phospholipase C Signaling
hsa-miR-224	down	-3.320	miR-224	TargetScan Human	High (predicted)	SLC25A16	up	2.83375
hsa-miR-224	down	-3.320	miR-224	TargetScan Human	High (predicted)	SLC4A4	up	7.54589
hsa-miR-224	down	-3.320	miR-224	TargetScan Human	High (predicted)	UBQLN1	up	1.76049	GABA Receptor Signaling
hsa-miR-23b	down	-2.700	miR-23b/miR-23a/miR-23c (includes others)	TargetScan Human	High (predicted)	C10orf46	up	1.69292
hsa-miR-23b	down	-2.700	miR-23b/miR-23a/miR-23c (includes others)	TargetScan Human	High (predicted)	CAPRIN1	up	1.54962
hsa-miR-23b	down	-2.700	miR-23b/miR-23a/miR-23c (includes others)	TargetScan Human	High (predicted)	CEP63	up	1.59513
hsa-miR-23b	down	-2.700	miR-23b/miR-23a/miR-23c (includes others)	TargetScan Human	High (predicted)	CSNK1G3	up	1.53828	Role of NFAT in Regulation of the Immune Response,Role of Wnt/GSK-3β Signaling in the Pathogenesis of Influenza,Wnt/β-catenin Signaling
hsa-miR-23b	down	-2.700	miR-23b/miR-23a/miR-23c (includes others)	TargetScan Human	High (predicted)	DSC2	up	2.60491
hsa-miR-23b	down	-2.700	miR-23b/miR-23a/miR-23c (includes others)	TargetScan Human	High (predicted)	ENTPD5	up	3.18299	Purine Metabolism,Pyrimidine Metabolism
hsa-miR-23b	down	-2.700	miR-23b/miR-23a/miR-23c (includes others)	TargetScan Human	High (predicted)	FBXL14	up	1.57964
hsa-miR-23b	down	-2.700	miR-23b/miR-23a/miR-23c (includes others)	TargetScan Human	High (predicted)	FNBP1L	up	1.57176	Cdc42 Signaling
hsa-miR-23b	down	-2.700	miR-23b/miR-23a/miR-23c (includes others)	TargetScan Human	High (predicted)	GCC1	up	1.58054
hsa-miR-23b	down	-2.700	miR-23b/miR-23a/miR-23c (includes others)	TargetScan Human	High (predicted)	HIPK2	up	1.5493	Molecular Mechanisms of Cancer,p53 Signaling
hsa-miR-23b	down	-2.700	miR-23b/miR-23a/miR-23c (includes others)	TargetScan Human	High (predicted)	ICMT	up	1.73931	Aldosterone Signaling in Epithelial Cells
hsa-miR-23b	down	-2.700	miR-23b/miR-23a/miR-23c (includes others)	TargetScan Human	High (predicted)	IPPK	up	1.74582
hsa-miR-23b	down	-2.700	miR-23b/miR-23a/miR-23c (includes others)	TargetScan Human	High (predicted)	JHDM1D	up	1.61119
hsa-miR-23b	down	-2.700	miR-23b/miR-23a/miR-23c (includes others)	TargetScan Human	High (predicted)	KIAA1467	up	1.63366
hsa-miR-23b	down	-2.700	miR-23b/miR-23a/miR-23c (includes others)	TargetScan Human	High (predicted)	MAB21L2	up	12.2035
hsa-miR-23b	down	-2.700	miR-23b/miR-23a/miR-23c (includes others)	TargetScan Human	High (predicted)	MAGEA5	up	3.6324
hsa-miR-23b	down	-2.700	miR-23b/miR-23a/miR-23c (includes others)	miRecords	Experimentally Observed	MDH2	up	2.20292	Citrate Cycle,Glyoxylate and Dicarboxylate Metabolism,Pyruvate Metabolism
hsa-miR-23b	down	-2.700	miR-23b/miR-23a/miR-23c (includes others)	TargetScan Human	High (predicted)	MRS2	up	1.59049
hsa-miR-23b	down	-2.700	miR-23b/miR-23a/miR-23c (includes others)	TargetScan Human	High (predicted)	NAA15	up	1.51414
hsa-miR-23b	down	-2.700	miR-23b/miR-23a/miR-23c (includes others)	TargetScan Human	High (predicted)	NAA50	up	1.51184
hsa-miR-23b	down	-2.700	miR-23b/miR-23a/miR-23c (includes others)	TargetScan Human	High (predicted)	NCBP1	up	1.7596
hsa-miR-23b	down	-2.700	miR-23b/miR-23a/miR-23c (includes others)	TargetScan Human	High (predicted)	NIN	up	2.14905
hsa-miR-23b	down	-2.700	miR-23b/miR-23a/miR-23c (includes others)	TargetScan Human	High (predicted)	OLA1	up	1.9314
hsa-miR-23b	down	-2.700	miR-23b/miR-23a/miR-23c (includes others)	TargetScan Human	High (predicted)	PARD6B	up	1.69557	HER-2 Signaling in Breast Cancer
hsa-miR-23b	down	-2.700	miR-23b/miR-23a/miR-23c (includes others)	TargetScan Human	High (predicted)	PBRM1	up	1.52928
hsa-miR-23b	down	-2.700	miR-23b/miR-23a/miR-23c (includes others)	TargetScan Human	High (predicted)	PCLO	up	1.55914
hsa-miR-23b	down	-2.700	miR-23b/miR-23a/miR-23c (includes others)	TargetScan Human	High (predicted)	PNO1	up	2.01517
hsa-miR-23b	down	-2.700	miR-23b/miR-23a/miR-23c (includes others)	TargetScan Human	High (predicted)	PPAT	up	2.3928	AMPK Signaling,Glutamate Metabolism,Purine Metabolism
hsa-miR-23b	down	-2.700	miR-23b/miR-23a/miR-23c (includes others)	TargetScan Human	High (predicted)	PPIF	up	2.38005
hsa-miR-23b	down	-2.700	miR-23b/miR-23a/miR-23c (includes others)	TargetScan Human	High (predicted)	PRMT6	up	2.39155
hsa-miR-23b	down	-2.700	miR-23b/miR-23a/miR-23c (includes others)	TargetScan Human	High (predicted)	RAD51AP1	up	2.92127
hsa-miR-23b	down	-2.700	miR-23b/miR-23a/miR-23c (includes others)	TargetScan Human	High (predicted)	SLC4A4	up	7.54589
hsa-miR-23b	down	-2.700	miR-23b/miR-23a/miR-23c (includes others)	TargetScan Human	High (predicted)	SLMO2	up	2.0835
hsa-miR-23b	down	-2.700	miR-23b/miR-23a/miR-23c (includes others)	TargetScan Human	High (predicted)	SS18L1	up	1.661
hsa-miR-23b	down	-2.700	miR-23b/miR-23a/miR-23c (includes others)	TargetScan Human	High (predicted)	ST7	up	1.95151
hsa-miR-23b	down	-2.700	miR-23b/miR-23a/miR-23c (includes others)	TargetScan Human	High (predicted)	STK35	up	1.77393
hsa-miR-23b	down	-2.700	miR-23b/miR-23a/miR-23c (includes others)	TargetScan Human	High (predicted)	TBC1D12	up	1.73122
hsa-miR-23b	down	-2.700	miR-23b/miR-23a/miR-23c (includes others)	TargetScan Human	High (predicted)	THUMPD3	up	1.66966
hsa-miR-23b	down	-2.700	miR-23b/miR-23a/miR-23c (includes others)	TargetScan Human	High (predicted)	TLK1	up	2.74547	ATM Signaling,Role of CHK Proteins in Cell Cycle Checkpoint Control
hsa-miR-23b	down	-2.700	miR-23b/miR-23a/miR-23c (includes others)	TargetScan Human	High (predicted)	TMEM38B	up	1.55859
hsa-miR-23b	down	-2.700	miR-23b/miR-23a/miR-23c (includes others)	TargetScan Human	High (predicted)	TOP1	up	1.68236
hsa-miR-23b	down	-2.700	miR-23b/miR-23a/miR-23c (includes others)	TargetScan Human	High (predicted)	TOPBP1	up	1.81808	p53 Signaling
hsa-miR-23b	down	-2.700	miR-23b/miR-23a/miR-23c (includes others)	TargetScan Human	High (predicted)	TOX3	up	2.9928
hsa-miR-23b	down	-2.700	miR-23b/miR-23a/miR-23c (includes others)	TargetScan Human	High (predicted)	VDR	up	1.68243	TGF-β Signaling,VDR/RXR Activation
hsa-miR-23b	down	-2.700	miR-23b/miR-23a/miR-23c (includes others)	TargetScan Human	High (predicted)	YWHAG	up	1.81429	14-3-3-mediated Signaling,Cell Cycle: G2/M DNA Damage Checkpoint Regulation,ERK/MAPK Signaling,ERK5 Signaling,IGF-1 Signaling,Myc Mediated Apoptosis Signaling,PI3K/AKT Signaling,Protein Kinase A Signaling
hsa-miR-23b	down	-2.700	miR-23b/miR-23a/miR-23c (includes others)	TargetScan Human	High (predicted)	ZNF654	up	1.82653
hsa-miR-26b	down	-1.930	miR-26a/miR-26b	TargetScan Human	High (predicted)	AMMECR1	up	2.13398
hsa-miR-26b	down	-1.930	miR-26a/miR-26b	TargetScan Human	High (predicted)	ARL5B	up	2.10773
hsa-miR-26b	down	-1.930	miR-26a/miR-26b	TargetScan Human	High (predicted)	BCCIP	up	1.64305
hsa-miR-26b	down	-1.930	miR-26a/miR-26b	TargetScan Human	High (predicted)	BHLHE22	up	1.60882
hsa-miR-26b	down	-1.930	miR-26a/miR-26b	TargetScan Human	High (predicted)	C1orf53	up	2.8509
hsa-miR-26b	down	-1.930	miR-26a/miR-26b	TargetScan Human	High (predicted)	CDR2L	up	2.10589
hsa-miR-26b	down	-1.930	miR-26a/miR-26b	TargetScan Human	High (predicted)	DAPK1	up	2.40141	Bladder Cancer Signaling,Inositol Phosphate Metabolism,Nicotinate and Nicotinamide Metabolism
hsa-miR-26b	down	-1.930	miR-26a/miR-26b	TargetScan Human	High (predicted)	DEPDC1B	up	13.2636
hsa-miR-26b	down	-1.930	miR-26a/miR-26b	TargetScan Human	High (predicted)	EAF1	up	1.73587
hsa-miR-26b	down	-1.930	miR-26a/miR-26b	TargetScan Human	High (predicted)	FAM49B	up	1.59133
hsa-miR-26b	down	-1.930	miR-26a/miR-26b	TargetScan Human	High (predicted)	FLVCR1	up	1.56714
hsa-miR-26b	down	-1.930	miR-26a/miR-26b	TargetScan Human	High (predicted)	HIPK2	up	1.5493	Molecular Mechanisms of Cancer,p53 Signaling
hsa-miR-26b	down	-1.930	miR-26a/miR-26b	TargetScan Human	High (predicted)	HMGB3	up	2.06159
hsa-miR-26b	down	-1.930	miR-26a/miR-26b	TargetScan Human	High (predicted)	IPPK	up	1.74582
hsa-miR-26b	down	-1.930	miR-26a/miR-26b	TargetScan Human	High (predicted)	KCMF1	up	1.60912
hsa-miR-26b	down	-1.930	miR-26a/miR-26b	TargetScan Human	High (predicted)	KLHL18	up	1.56425
hsa-miR-26b	down	-1.930	miR-26a/miR-26b	TargetScan Human	High (predicted)	NAA15	up	1.51414
hsa-miR-26b	down	-1.930	miR-26a/miR-26b	TargetScan Human	High (predicted)	NFE2L3	up	4.48142
hsa-miR-26b	down	-1.930	miR-26a/miR-26b	TargetScan Human	High (predicted)	PAG1	up	1.93592	B Cell Receptor Signaling,T Cell Receptor Signaling
hsa-miR-26b	down	-1.930	miR-26a/miR-26b	TargetScan Human	High (predicted)	PFDN4	up	1.86805
hsa-miR-26b	down	-1.930	miR-26a/miR-26b	TargetScan Human	High (predicted)	PPM1H	up	2.83174
hsa-miR-26b	down	-1.930	miR-26a/miR-26b	TargetScan Human	High (predicted)	RFC3	up	1.70975	Hereditary Breast Cancer Signaling,Mismatch Repair in Eukaryotes,Role of BRCA1 in DNA Damage Response,Role of CHK Proteins in Cell Cycle Checkpoint Control
hsa-miR-26b	down	-1.930	miR-26a/miR-26b	TargetScan Human	High (predicted)	SLC25A16	up	2.83375
hsa-miR-26b	down	-1.930	miR-26a/miR-26b	TargetScan Human	High (predicted)	SLC4A4	up	7.54589
hsa-miR-26b	down	-1.930	miR-26a/miR-26b	TargetScan Human	High (predicted)	TBC1D12	up	1.73122
hsa-miR-26b	down	-1.930	miR-26a/miR-26b	TargetScan Human	High (predicted)	TBC1D4	up	1.82463
hsa-miR-26b	down	-1.930	miR-26a/miR-26b	TargetScan Human	High (predicted)	UBE2E2	up	1.61692	Hypoxia Signaling in the Cardiovascular System,Protein Ubiquitination Pathway
hsa-miR-26b	down	-1.930	miR-26a/miR-26b	TargetScan Human	High (predicted)	VMA21	up	2.42747
hsa-miR-30c	down	-2.090	miR-30c/miR-30a/miR-30d (includes others)	TargetScan Human	High (predicted)	ATP2B1	up	2.81225	Calcium Signaling
hsa-miR-30c	down	-2.090	miR-30c/miR-30a/miR-30d (includes others)	TargetScan Human	High (predicted)	AVEN	up	1.73743
hsa-miR-30c	down	-2.090	miR-30c/miR-30a/miR-30d (includes others)	TargetScan Human	High (predicted)	AVL9	up	2.30238
hsa-miR-30c	down	-2.090	miR-30c/miR-30a/miR-30d (includes others)	TargetScan Human	High (predicted)	BCAP29	up	2.29756
hsa-miR-30c	down	-2.090	miR-30c/miR-30a/miR-30d (includes others)	TargetScan Human	High (predicted)	BTBD10	up	1.59933
hsa-miR-30c	down	-2.090	miR-30c/miR-30a/miR-30d (includes others)	TargetScan Human	High (predicted)	C7orf43	up	1.58048
hsa-miR-30c	down	-2.090	miR-30c/miR-30a/miR-30d (includes others)	TargetScan Human	High (predicted)	CBX3	up	2.48996
hsa-miR-30c	down	-2.090	miR-30c/miR-30a/miR-30d (includes others)	TargetScan Human	High (predicted)	CHI3L1	up	7.91601	Oncostatin M Signaling
hsa-miR-30c	down	-2.090	miR-30c/miR-30a/miR-30d (includes others)	TargetScan Human	High (predicted)	CPSF6	up	1.93392	Cleavage and Polyadenylation of Pre-mRNA,Tight Junction Signaling
hsa-miR-30c	down	-2.090	miR-30c/miR-30a/miR-30d (includes others)	TargetScan Human	High (predicted)	CTHRC1	up	6.60863
hsa-miR-30c	down	-2.090	miR-30c/miR-30a/miR-30d (includes others)	TargetScan Human	High (predicted)	DBF4	up	2.74767	Cell Cycle Control of Chromosomal Replication
hsa-miR-30c	down	-2.090	miR-30c/miR-30a/miR-30d (includes others)	TargetScan Human	High (predicted)	DIP2B	up	1.98841
hsa-miR-30c	down	-2.090	miR-30c/miR-30a/miR-30d (includes others)	TargetScan Human	High (predicted)	E2F3	up	3.12325	Breast Cancer Regulation by Stathmin1,Cell Cycle Regulation by BTG Family Proteins,Cell Cycle: G1/S Checkpoint Regulation,Chronic Myeloid Leukemia Signaling,Cyclins and Cell Cycle Regulation,Glioblastoma Multiforme Signaling,Glioma Signaling,Molecular Mec
hsa-miR-30c	down	-2.090	miR-30c/miR-30a/miR-30d (includes others)	TargetScan Human	High (predicted)	EAF1	up	1.73587
hsa-miR-30c	down	-2.090	miR-30c/miR-30a/miR-30d (includes others)	TargetScan Human	High (predicted)	FAM199X	up	1.72146
hsa-miR-30c	down	-2.090	miR-30c/miR-30a/miR-30d (includes others)	TargetScan Human	High (predicted)	HIPK2	up	1.5493	Molecular Mechanisms of Cancer,p53 Signaling
hsa-miR-30c	down	-2.090	miR-30c/miR-30a/miR-30d (includes others)	TargetScan Human	High (predicted)	HIVEP1	up	2.20009
hsa-miR-30c	down	-2.090	miR-30c/miR-30a/miR-30d (includes others)	TargetScan Human	High (predicted)	HMGB3	up	2.06159
hsa-miR-30c	down	-2.090	miR-30c/miR-30a/miR-30d (includes others)	TargetScan Human	High (predicted)	KCTD5	up	1.62539
hsa-miR-30c	down	-2.090	miR-30c/miR-30a/miR-30d (includes others)	TargetScan Human	High (predicted)	KRAS	up	1.50988	14-3-3-mediated Signaling,Actin Cytoskeleton Signaling,Acute Myeloid Leukemia Signaling,Acute Phase Response Signaling,Agrin Interactions at Neuromuscular Junction,Aldosterone Signaling in Epithelial Cells,Angiopoietin Signaling,Antiproliferative Role of
hsa-miR-30c	down	-2.090	miR-30c/miR-30a/miR-30d (includes others)	TargetScan Human	High (predicted)	LRRC8D	up	2.22764
hsa-miR-30c	down	-2.090	miR-30c/miR-30a/miR-30d (includes others)	TargetScan Human	High (predicted)	MIA3	up	1.72468
hsa-miR-30c	down	-2.090	miR-30c/miR-30a/miR-30d (includes others)	TargetScan Human	High (predicted)	NHLH2	up	1.54876
hsa-miR-30c	down	-2.090	miR-30c/miR-30a/miR-30d (includes others)	TargetScan Human	High (predicted)	NTNG1	up	4.07681	Axonal Guidance Signaling
hsa-miR-30c	down	-2.090	miR-30c/miR-30a/miR-30d (includes others)	TargetScan Human	High (predicted)	PAG1	up	1.93592	B Cell Receptor Signaling,T Cell Receptor Signaling
hsa-miR-30c	down	-2.090	miR-30c/miR-30a/miR-30d (includes others)	TargetScan Human	High (predicted)	PBRM1	up	1.52928
hsa-miR-30c	down	-2.090	miR-30c/miR-30a/miR-30d (includes others)	TargetScan Human	High (predicted)	PDCD2L	up	3.00368
hsa-miR-30c	down	-2.090	miR-30c/miR-30a/miR-30d (includes others)	TargetScan Human	High (predicted)	PLEKHA7	up	1.72627
hsa-miR-30c	down	-2.090	miR-30c/miR-30a/miR-30d (includes others)	TargetScan Human	High (predicted)	RBM15B	up	2.1842
hsa-miR-30c	down	-2.090	miR-30c/miR-30a/miR-30d (includes others)	TargetScan Human	High (predicted)	SLC5A11	up	1.87804
hsa-miR-30c	down	-2.090	miR-30c/miR-30a/miR-30d (includes others)	TargetScan Human	High (predicted)	SMAP1	up	1.56082
hsa-miR-30c	down	-2.090	miR-30c/miR-30a/miR-30d (includes others)	TargetScan Human	High (predicted)	SNX18	up	1.51697
hsa-miR-30c	down	-2.090	miR-30c/miR-30a/miR-30d (includes others)	TargetScan Human	High (predicted)	STK35	up	1.77393
hsa-miR-30c	down	-2.090	miR-30c/miR-30a/miR-30d (includes others)	TargetScan Human	High (predicted)	STX6	up	1.57865
hsa-miR-30c	down	-2.090	miR-30c/miR-30a/miR-30d (includes others)	TargetScan Human	High (predicted)	TDG	up	2.21888
hsa-miR-30c	down	-2.090	miR-30c/miR-30a/miR-30d (includes others)	TargetScan Human	High (predicted)	TFDP1	up	1.53791	Aryl Hydrocarbon Receptor Signaling,Bladder Cancer Signaling,Cell Cycle: G1/S Checkpoint Regulation,Chronic Myeloid Leukemia Signaling,Cyclins and Cell Cycle Regulation,Glioma Signaling,Molecular Mechanisms of Cancer,Non-Small Cell Lung Cancer Signaling
hsa-miR-30c	down	-2.090	miR-30c/miR-30a/miR-30d (includes others)	TargetScan Human	High (predicted)	TWISTNB	up	3.04244
hsa-miR-30c	down	-2.090	miR-30c/miR-30a/miR-30d (includes others)	TargetScan Human	High (predicted)	VKORC1L1	up	2.49023
hsa-miR-30c	down	-2.090	miR-30c/miR-30a/miR-30d (includes others)	TargetScan Human	High (predicted)	ZBED4	up	1.87497
hsa-miR-30c	down	-2.090	miR-30c/miR-30a/miR-30d (includes others)	TargetScan Human	High (predicted)	ZBTB41	up	1.56055
hsa-miR-30c	down	-2.090	miR-30c/miR-30a/miR-30d (includes others)	TargetScan Human	High (predicted)	ZMYND8	up	1.73248
hsa-miR-30c	down	-2.090	miR-30c/miR-30a/miR-30d (includes others)	TargetScan Human	High (predicted)	ZNF277	up	2.0169
hsa-miR-335	down	-3.360	miR-335/miR-335-5p	TargetScan Human	High (predicted)	ARHGAP18	up	1.65215
hsa-miR-335	down	-3.360	miR-335/miR-335-5p	TargetScan Human	High (predicted)	PARP1	up	1.76965	Apoptosis Signaling,DNA Double-Strand Break Repair by Non-Homologous End Joining,Granzyme B Signaling,RAR Activation,Retinoic acid Mediated Apoptosis Signaling,Role of Oct4 in Mammalian Embryonic Stem Cell Pluripotency
hsa-miR-335	down	-3.360	miR-335/miR-335-5p	TargetScan Human	High (predicted)	ZNF654	up	1.82653
hsa-miR-374b	down	-2.110	miR-374/miR-374a/miR-374b	TargetScan Human	High (predicted)	ARL5B	up	2.10773
hsa-miR-374b	down	-2.110	miR-374/miR-374a/miR-374b	TargetScan Human	High (predicted)	ATP11A	up	2.67545
hsa-miR-374b	down	-2.110	miR-374/miR-374a/miR-374b	TargetScan Human	High (predicted)	BCAP29	up	2.29756
hsa-miR-374b	down	-2.110	miR-374/miR-374a/miR-374b	TargetScan Human	High (predicted)	CCDC34	up	2.05423
hsa-miR-374b	down	-2.110	miR-374/miR-374a/miR-374b	TargetScan Human	High (predicted)	CYP26A1	up	12.537	RAR Activation
hsa-miR-374b	down	-2.110	miR-374/miR-374a/miR-374b	TargetScan Human	High (predicted)	GTPBP10	up	1.78139
hsa-miR-374b	down	-2.110	miR-374/miR-374a/miR-374b	TargetScan Human	High (predicted)	HIPK2	up	1.5493	Molecular Mechanisms of Cancer,p53 Signaling
hsa-miR-374b	down	-2.110	miR-374/miR-374a/miR-374b	TargetScan Human	High (predicted)	HOOK1	up	1.60899
hsa-miR-374b	down	-2.110	miR-374/miR-374a/miR-374b	TargetScan Human	High (predicted)	JHDM1D	up	1.61119
hsa-miR-374b	down	-2.110	miR-374/miR-374a/miR-374b	TargetScan Human	High (predicted)	KRAS	up	1.50988	14-3-3-mediated Signaling,Actin Cytoskeleton Signaling,Acute Myeloid Leukemia Signaling,Acute Phase Response Signaling,Agrin Interactions at Neuromuscular Junction,Aldosterone Signaling in Epithelial Cells,Angiopoietin Signaling,Antiproliferative Role of
hsa-miR-374b	down	-2.110	miR-374/miR-374a/miR-374b	TargetScan Human	High (predicted)	NLN	up	3.40586
hsa-miR-374b	down	-2.110	miR-374/miR-374a/miR-374b	TargetScan Human	High (predicted)	NRN1	up	2.9716
hsa-miR-374b	down	-2.110	miR-374/miR-374a/miR-374b	TargetScan Human	High (predicted)	PARD6B	up	1.69557	HER-2 Signaling in Breast Cancer
hsa-miR-374b	down	-2.110	miR-374/miR-374a/miR-374b	TargetScan Human	High (predicted)	PCLO	up	1.55914
hsa-miR-374b	down	-2.110	miR-374/miR-374a/miR-374b	TargetScan Human	High (predicted)	PIGW	up	2.28214
hsa-miR-374b	down	-2.110	miR-374/miR-374a/miR-374b	TargetScan Human	High (predicted)	PNPT1	up	1.7319	Purine Metabolism,Pyrimidine Metabolism
hsa-miR-374b	down	-2.110	miR-374/miR-374a/miR-374b	TargetScan Human	High (predicted)	PPAT	up	2.3928	AMPK Signaling,Glutamate Metabolism,Purine Metabolism
hsa-miR-374b	down	-2.110	miR-374/miR-374a/miR-374b	TargetScan Human	High (predicted)	PPM1H	up	2.83174
hsa-miR-374b	down	-2.110	miR-374/miR-374a/miR-374b	TargetScan Human	High (predicted)	PRR16	up	31.2121
hsa-miR-374b	down	-2.110	miR-374/miR-374a/miR-374b	TargetScan Human	High (predicted)	PRRC1	up	1.91102
hsa-miR-374b	down	-2.110	miR-374/miR-374a/miR-374b	TargetScan Human	High (predicted)	PSME4	up	2.02339	Polyamine Regulation in Colon Cancer
hsa-miR-374b	down	-2.110	miR-374/miR-374a/miR-374b	TargetScan Human	High (predicted)	RALA	up	1.75373	Cdc42 Signaling,Integrin Signaling,Molecular Mechanisms of Cancer,Pancreatic Adenocarcinoma Signaling,Phospholipase C Signaling
hsa-miR-374b	down	-2.110	miR-374/miR-374a/miR-374b	TargetScan Human	High (predicted)	SLC4A4	up	7.54589
hsa-miR-374b	down	-2.110	miR-374/miR-374a/miR-374b	TargetScan Human	High (predicted)	SNX18	up	1.51697
hsa-miR-374b	down	-2.110	miR-374/miR-374a/miR-374b	TargetScan Human	High (predicted)	ST7	up	1.95151
hsa-miR-374b	down	-2.110	miR-374/miR-374a/miR-374b	TargetScan Human	High (predicted)	TFDP1	up	1.53791	Aryl Hydrocarbon Receptor Signaling,Bladder Cancer Signaling,Cell Cycle: G1/S Checkpoint Regulation,Chronic Myeloid Leukemia Signaling,Cyclins and Cell Cycle Regulation,Glioma Signaling,Molecular Mechanisms of Cancer,Non-Small Cell Lung Cancer Signaling
hsa-miR-374b	down	-2.110	miR-374/miR-374a/miR-374b	TargetScan Human	High (predicted)	TMEM38B	up	1.55859
hsa-miR-374b	down	-2.110	miR-374/miR-374a/miR-374b	TargetScan Human	High (predicted)	TOP1	up	1.68236
hsa-miR-374b	down	-2.110	miR-374/miR-374a/miR-374b	TargetScan Human	High (predicted)	UBE2E3	up	4.46667	Hypoxia Signaling in the Cardiovascular System,NRF2-mediated Oxidative Stress Response,Protein Ubiquitination Pathway
hsa-miR-374b	down	-2.110	miR-374/miR-374a/miR-374b	TargetScan Human	High (predicted)	UBE2H	up	2.61438	Hypoxia Signaling in the Cardiovascular System,Protein Ubiquitination Pathway
hsa-miR-374b	down	-2.110	miR-374/miR-374a/miR-374b	TargetScan Human	High (predicted)	ZBBX	up	11.638
hsa-miR-374b	down	-2.110	miR-374/miR-374a/miR-374b	TargetScan Human	High (predicted)	ZBTB41	up	1.56055
hsa-miR-374b	down	-2.110	miR-374/miR-374a/miR-374b	TargetScan Human	High (predicted)	ZC3H8	up	1.95539
hsa-miR-374b	down	-2.110	miR-374/miR-374a/miR-374b	TargetScan Human	High (predicted)	ZNF800	up	1.57619
hsa-miR-455-3p	down	-4.390	miR-455-3p/miR-455/miR-455*	TargetScan Human	High (predicted)	BTBD10	up	1.59933
hsa-miR-455-3p	down	-4.390	miR-455-3p/miR-455/miR-455*	TargetScan Human	High (predicted)	C2orf48	up	1.53709
hsa-miR-455-3p	down	-4.390	miR-455-3p/miR-455/miR-455*	TargetScan Human	High (predicted)	NLN	up	3.40586
hsa-miR-455-3p	down	-4.390	miR-455-3p/miR-455/miR-455*	TargetScan Human	High (predicted)	STX6	up	1.57865
hsa-miR-505	down	-2.720	miR-505/miR-505-3p	TargetScan Human	High (predicted)	EAF1	up	1.73587
hsa-miR-505	down	-2.720	miR-505/miR-505-3p	TargetScan Human	High (predicted)	KCMF1	up	1.60912
hsa-miR-505	down	-2.720	miR-505/miR-505-3p	TargetScan Human	High (predicted)	PIGW	up	2.28214
hsa-miR-1224-5p	up	3.720	miR-1224/miR-1224-5p	TargetScan Human	High (predicted)	CPA6	down	36.7161
hsa-miR-1224-5p	up	3.720	miR-1224/miR-1224-5p	TargetScan Human	High (predicted)	S100A12	down	2.09977
hsa-miR-1225-5p	up	3.370	miR-1225-5p	TargetScan Human	High (predicted)	BACE2	down	4.21602	Amyloid Processing,Mitochondrial Dysfunction
hsa-miR-1225-5p	up	3.370	miR-1225-5p	TargetScan Human	High (predicted)	ITGA6	down	2.47006	Agrin Interactions at Neuromuscular Junction,CDK5 Signaling,Caveolar-mediated Endocytosis Signaling,Germ Cell-Sertoli Cell Junction Signaling,Integrin Signaling,NF-κB Activation by Viruses,Reelin Signaling in Neurons,Role of Tissue Factor in Cancer
hsa-miR-188-5p	up	3.273	miR-188-5p/miR-188	TargetScan Human	High (predicted)	PCDH9	down	16.9416
hsa-miR-188-5p	up	3.273	miR-188-5p/miR-188	TargetScan Human	High (predicted)	TP63	down	54.7653	Calcium Signaling,p53 Signaling
hsa-miR-663	up	2.711	miR-1908/miR-663	TargetScan Human	High (predicted)	NTN5	down	4.00995
hsa-miR-19a	up	1.829	miR-19b/miR-19a	TargetScan Human	High (predicted)	ANKRD34A	down	1.99186
hsa-miR-19a	up	1.829	miR-19b/miR-19a	TargetScan Human	High (predicted)	ARRDC4	down	2.27572
hsa-miR-19a	up	1.829	miR-19b/miR-19a	TargetScan Human	High (predicted)	C10orf140	down	14.0742
hsa-miR-19a	up	1.829	miR-19b/miR-19a	TargetScan Human	High (predicted)	C3orf64	down	2.64201
hsa-miR-19a	up	1.829	miR-19b/miR-19a	TargetScan Human	High (predicted)	C5orf41	down	1.86261
hsa-miR-19a	up	1.829	miR-19b/miR-19a	TargetScan Human	High (predicted)	CBX7	down	2.91399
hsa-miR-19a	up	1.829	miR-19b/miR-19a	TargetScan Human	High (predicted)	ETV5	down	5.21874
hsa-miR-19a	up	1.829	miR-19b/miR-19a	TargetScan Human	High (predicted)	FAM196A	down	9.31307
hsa-miR-19a	up	1.829	miR-19b/miR-19a	TargetScan Human	High (predicted)	FAT3	down	4.63767
hsa-miR-19a	up	1.829	miR-19b/miR-19a	TargetScan Human	High (predicted)	FRAS1	down	3.03621
hsa-miR-19a	up	1.829	miR-19b/miR-19a	TargetScan Human	High (predicted)	ITGA2	down	3.79617	Actin Cytoskeleton Signaling,Agrin Interactions at Neuromuscular Junction,Axonal Guidance Signaling,CDK5 Signaling,Caveolar-mediated Endocytosis Signaling,Cdc42 Signaling,ERK/MAPK Signaling,Ephrin Receptor Signaling
hsa-miR-19a	up	1.829	miR-19b/miR-19a	TargetScan Human	High (predicted)	ITGA6	down	2.47006	Agrin Interactions at Neuromuscular Junction,CDK5 Signaling,Caveolar-mediated Endocytosis Signaling,Germ Cell-Sertoli Cell Junction Signaling,Integrin Signaling,NF-κB Activation by Viruses,Reelin Signaling in Neurons,Role of Tissue Factor in Cancer
hsa-miR-19a	up	1.829	miR-19b/miR-19a	TargetScan Human	High (predicted)	ITGB3	down	2.14759	Agrin Interactions at Neuromuscular Junction,Caveolar-mediated Endocytosis Signaling,Clathrin-mediated Endocytosis Signaling,Glioma Invasiveness Signaling,HER-2 Signaling in Breast Cancer,ILK Signaling,Integrin Signaling,Macropinocytosis Signaling
hsa-miR-19a	up	1.829	miR-19b/miR-19a	TargetScan Human	High (predicted)	MED12L	down	2.15909	Estrogen Receptor Signaling
hsa-miR-19a	up	1.829	miR-19b/miR-19a	TargetScan Human	High (predicted)	NAV3	down	2.06193
hsa-miR-19a	up	1.829	miR-19b/miR-19a	TargetScan Human	High (predicted)	PYGB	down	2.64313	Protein Kinase A Signaling,Starch and Sucrose Metabolism,α-Adrenergic Signaling
hsa-miR-19a	up	1.829	miR-19b/miR-19a	TargetScan Human	High (predicted)	SATB1	down	2.09286
hsa-miR-19a	up	1.829	miR-19b/miR-19a	TargetScan Human	High (predicted)	SLC14A1	down	46.6845
hsa-miR-19a	up	1.829	miR-19b/miR-19a	TargetScan Human	High (predicted)	SPRY3	down	2.02018
hsa-miR-19a	up	1.829	miR-19b/miR-19a	TargetScan Human	High (predicted)	TACC1	down	2.46609
hsa-miR-19a	up	1.829	miR-19b/miR-19a	TargetScan Human	High (predicted)	TP63	down	54.7653	Calcium Signaling,p53 Signaling
hsa-miR-19a	up	1.829	miR-19b/miR-19a	TargetScan Human	High (predicted)	TRPM6	down	5.45009
hsa-miR-19a	up	1.829	miR-19b/miR-19a	TargetScan Human	High (predicted)	ZDHHC7	down	1.61897
hsa-miR-19a	up	1.829	miR-19b/miR-19a	TargetScan Human	High (predicted)	ZNRF3	down	1.78951
hsa-miR-574-5p	up	2.378	miR-574-5p	TargetScan Human	High (predicted)	DPP4	down	4.53119
hsa-miR-574-5p	up	2.378	miR-574-5p	TargetScan Human	High (predicted)	FOXN3	down	1.75295
hsa-miR-574-5p	up	2.378	miR-574-5p	TargetScan Human	High (predicted)	S100A12	down	2.09977
hsa-miR-574-5p	up	2.378	miR-574-5p	TargetScan Human	High (predicted)	SHANK3	down	1.68637
hsa-miR-939	up	3.671	miR-939	TargetScan Human	High (predicted)	CSPG4	down	2.72297
hsa-miR-939	up	3.671	miR-939	TargetScan Human	High (predicted)	DUOX2	down	22.1302
hsa-miR-939	up	3.671	miR-939	TargetScan Human	High (predicted)	KCNMB1	down	5.76326
hsa-miR-939	up	3.671	miR-939	TargetScan Human	High (predicted)	NGFR	down	13.6649	Acute Phase Response Signaling,Axonal Guidance Signaling,CDK5 Signaling,Ceramide Signaling,Dendritic Cell Maturation,HMGB1 Signaling,Hepatic Cholestasis,Hepatic Fibrosis / Hepatic Stellate Cell Activation

## Sheet: miRNA_Target_Genes
GeneSymbol
AMMECR1
ANKRD34A
ARHGAP18
ARL5B
ARRDC4
ATG3
ATP11A
ATP2B1
AVEN
AVL9
BACE2
BCAP29
BCCIP
BHLHE22
BTBD10
C10orf140
C10orf46
C1orf53
C2orf48
C3orf64
C5orf41
C7orf43
CAPRIN1
CBX3
CBX7
CCDC34
CCT5
CDON
CDR2L
CEP63
CHI3L1
CPA6
CPSF6
CSNK1G3
CSPG4
CTHRC1
CXCL14
CYP26A1
DAPK1
DBF4
DEPDC1B
DGKH
DIP2B
DNAJC19
DOCK10
DPP4
DSC2
DUOX2
E2F3
E2F5
EAF1
ECT2
ENTPD5
ETV5
EZR
F5
FAM108B1
FAM122B
FAM196A
FAM199X
FAM49B
FAT3
FBXL14
FGF12
FLVCR1
FNBP1L
FOXN3
FRAS1
GCC1
GTPBP10
H2AFV
HIPK2
HIVEP1
HMGB3
HOOK1
ICMT
IPPK
ITGA2
ITGA6
ITGB3
JHDM1D
KCMF1
KCNMB1
KCTD5
KIAA1467
KLHL18
KRAS
LMTK2
LPCAT1
LRRC8D
LYPLA2
MAB21L2
MAGEA5
MARVELD2
MDH2
MED12L
MIA3
MRPS7
MRS2
MYO1E
N6AMT1
NAA15
NAA50
NAV3
NCBP1
NFE2L3
NGFR
NHLH2
NIN
NIPA2
NLN
NRN1
NTN5
NTNG1
OLA1
PAG1
PARD6B
PARP1
PBRM1
PCDH9
PCLO
PDCD2L
PDE3B
PFDN4
PHF14
PHKA1
PIGW
PLEKHA7
PNO1
PNPT1
PPAT
PPIF
PPM1H
PRMT6
PRR16
PRRC1
PSME4
PYGB
RAB6A
RAD51AP1
RALA
RAN
RBM15B
RFC3
S100A12
SATB1
SHANK3
SLC14A1
SLC25A16
SLC4A4
SLC5A11
SLMO2
SMAP1
SNAP29
SNX18
SOD2
SPP1
SPRY3
SS18L1
ST7
STK35
STX6
TACC1
TBC1D12
TBC1D4
TDG
TDRD9
TFDP1
THUMPD3
TLK1
TMEM38B
TNFRSF10A
TOP1
TOPBP1
TOX3
TP63
TPRKB
TRPM6
TSPAN13
TSPAN14
TWISTNB
UBE2E2
UBE2E3
UBE2H
UBE2NL
UBQLN1
UBXN2B
VDR
VKORC1L1
VMA21
WSB2
YWHAG
ZBBX
ZBED4
ZBTB41
ZC3H8
ZDHHC7
ZFYVE16
ZMYND8
ZNF277
ZNF654
ZNF800
ZNF823
ZNRF3
