# Supplementary material for: Global analysis of the differentially expressed miRNAs of prostate cancer in Chinese patients
Source: BMC Genomics. 2013 Nov 5;14:757. doi: 10.1186/1471-2164-14-757 (PMC4008360; doi:10.1186/1471-2164-14-757)
Supplement: Additional file 3: Table S3 — Functions analysis of miRNAs target genes. [file 1471-2164-14-757-S3.xls]

## Sheet: Sheet0
Table S3 function analysis for miRNA target genes
Category	Functions Annotation	p-Value	Predicted Activation State	Bias-corrected z-score	Molecules	# Molecules
Organismal Development	morphology of head	1.57E-06			BCL11B,BDNF,CDON,CYP26A1,EPAS1,FAT3,FGFRL1,FLVCR1,GATA3,HOXB3,ITGA3,ITGA6,LRP4,MAB21L2,MT2A,MTERFD2,NGFR,NOV,RSPO2,SLC4A4,SOD2,TP63,TRPM6,VDR,XRCC5	25
Cancer	carcinoma	1.78E-06		-0.075	ADAMTS5,AQP3,ARL5B,ATP2B1,AXIN2,BAMBI,BCCIP,BCL11A,BEX4,BPGM,CBX3,CBX7,CCT5,CD97,CHI3L1,CHRM2,CHRNB1,CSPG4,CXCL14,DPP4,E2F3,E2F5,ECT2,ENTPD5,EPAS1,ETV5,EZR,F5,FAM49B,FGF12,FOXO1,FOXO4,GATA3,HDAC5,HIPK2,ITGA2,ITGA3,ITGA6,ITGB3,JUN,KCNMB1,KDR,KRAS,LMTK2,LSP1 (includes EG:16985),LYPLA2,MAX,MME,MT2A,N4BP2L1,NEU1,NFE2L3,NGFR,NKX3-1,NOTCH1,NRN1,PADI2,PAK7,PARP1,PBRM1,PDCD2L,PDE11A,PPAT,PPIF,PRRC1,PSME4…	90
Cancer	tumorigenesis	7.56E-06		0.298	ABHD5,ADAMTS5,ADARB1,AQP3,ARL5B,ATP11A,ATP2B1,AXIN2,BAMBI,BCCIP,BCL11A,BCL11B,BDNF,BEX4,BPGM,CBX3,CBX7,CCT5,CD200,CD97,CHI3L1,CHRM2,CHRNB1,CSPG4,CXCL14,DAPK1,DBF4 (includes EG:10926),DPP4,E2F3,E2F5,ECT2,ENTPD5,EPAS1,ETV5,EZR,F5,FAM49B,FGF12,FOXO1,FOXO4,GATA3,GFAP,GLIS3,HDAC5,HIPK2,HOXB3,ICMT,INTU,ITGA2,ITGA3,ITGA6,ITGB3,JUN,KCNMB1,KDR,KRAS,LARGE,LMTK2,LRRC8D,LSP1 (includes EG:16985),LYPLA2,MAX,MF…	114
Organismal Development	development of head	9.45E-06		-1.872	AXIN2,BCL11B,CDON,CSPG4,CXCL14,EBF1,EPAS1,FAT3,FLVCR1,FOXO1,ITGA3,ITGA6,KDR,KRAS,LRP4,MAB21L2,MEIS2,MT2A,MTERFD2,NGFR,NOTCH1,SOD2,TP63,TRPM6,XRCC5	25
Embryonic Development	development of head	9.45E-06		-1.872	AXIN2,BCL11B,CDON,CSPG4,CXCL14,EBF1,EPAS1,FAT3,FLVCR1,FOXO1,ITGA3,ITGA6,KDR,KRAS,LRP4,MAB21L2,MEIS2,MT2A,MTERFD2,NGFR,NOTCH1,SOD2,TP63,TRPM6,XRCC5	25
Cell Morphology	morphology of cells	1.02E-05			ABHD5,BCL11A,BCL11B,BDNF,CD200,CHI3L1,CNN2,DPP4,E2F3,EBF1,ELF4,ENTPD5,EPAS1,ETV5,EZR,FAT3,FOXO1,GATA3,GFAP,GLIS3,HMGB3,INTU,ITGA3,ITGA6,ITGB3,JUN,KRAS,LRP4,LSP1 (includes EG:16985),MAB21L2,MT2A,NEFL,NGFR,NHLH2,NOTCH1,NOV,NRN1,PAK7,PARP1,PDE3B,PLAGL1,PSME4,SLC4A4,SOD2,SPP1 (includes EG:20750),TDRD9,TMEM38B,TSC22D3,VDR,XRCC5	50
Cell Death	neuronal cell death	1.55E-05		0.758	ADARB1,BDNF,CAPRIN1,CD200,DAPK1,DLGAP2,E2F3,FOXO1,GATA3,GFAP,HDAC5,HIPK2,ITGA2,JUN,KDR,KRAS,MT2A,NEFL,NGFR,NTN1,PARP1,PLAGL1,SOD2,SOX10,TNFRSF10A,TP63,UBQLN1,XRCC5	28
Organismal Development	development of body axis	2.00E-05		-1.864	AXIN2,BCL11B,CDON,CSPG4,CXCL14,CYP26A1,EBF1,EPAS1,FAT3,FLVCR1,FOXO1,HIPK2,HOXB3,ITGA3,ITGA6,KDR,KRAS,LRP4,MAB21L2,MEIS2,MT2A,MTERFD2,NGFR,NOTCH1,SOD2,TP63,TRPM6,XRCC5	28
Embryonic Development	development of body axis	2.00E-05		-1.864	AXIN2,BCL11B,CDON,CSPG4,CXCL14,CYP26A1,EBF1,EPAS1,FAT3,FLVCR1,FOXO1,HIPK2,HOXB3,ITGA3,ITGA6,KDR,KRAS,LRP4,MAB21L2,MEIS2,MT2A,MTERFD2,NGFR,NOTCH1,SOD2,TP63,TRPM6,XRCC5	28
Cancer	neoplasia	2.05E-05		-1.033	ADAMTS5,ADARB1,AQP3,ARL5B,ATP2B1,AXIN2,BAMBI,BCCIP,BCL11A,BCL11B,BEX4,BPGM,CBX3,CBX7,CCT5,CD97,CHI3L1,CHRM2,CHRNB1,CSPG4,CXCL14,DAPK1,DPP4,E2F3,E2F5,ECT2,ENTPD5,EPAS1,ETV5,EZR,F5,FAM49B,FGF12,FOXO1,FOXO4,GATA3,GFAP,GLIS3,HDAC5,HIPK2,HOXB3,ITGA2,ITGA3,ITGA6,ITGB3,JUN,KCNMB1,KDR,KRAS,LMTK2,LRRC8D,LSP1 (includes EG:16985),LYPLA2,MAX,MFN1,MME,MT2A,N4BP2L1,NAV3,NEU1,NFE2L3,NGFR,NKX3-1,NOTCH1,NOV,NRN1,…	104
Cellular Development	outgrowth of neurons	2.12E-05			BDNF,ITGA6,NGFR,NTN1	4
Cellular Growth and Proliferation	outgrowth of neurons	2.12E-05			BDNF,ITGA6,NGFR,NTN1	4
Nervous System Development and Function	outgrowth of neurons	2.12E-05			BDNF,ITGA6,NGFR,NTN1	4
Cellular Assembly and Organization	organization of cytoplasm	2.25E-05		-0.143	ATP2B1,BCL11A,BCL11B,BDNF,CNN2,DAPK1,DLGAP2,ECT2,EPAS1,EZR,FNBP1L,GFAP,HOOK1,ITGA3,ITGA6,ITGB3,JUN,KDR,KRAS,LASP1,LSP1 (includes EG:16985),MFN1,MT2A,NEFL,NGFR,NOTCH1,NRN1,NTN1,NTNG1,PAK7,PARD6B,PCLO,PDGFD,RAB6A,RALA,RAN,SEMA3D,SLC22A5,SOD2,SPP1 (includes EG:20750),SS18L1,STK35,STX6,TACC1,UHMK1	45
Cellular Function and Maintenance	organization of cytoplasm	2.25E-05		-0.143	ATP2B1,BCL11A,BCL11B,BDNF,CNN2,DAPK1,DLGAP2,ECT2,EPAS1,EZR,FNBP1L,GFAP,HOOK1,ITGA3,ITGA6,ITGB3,JUN,KDR,KRAS,LASP1,LSP1 (includes EG:16985),MFN1,MT2A,NEFL,NGFR,NOTCH1,NRN1,NTN1,NTNG1,PAK7,PARD6B,PCLO,PDGFD,RAB6A,RALA,RAN,SEMA3D,SLC22A5,SOD2,SPP1 (includes EG:20750),SS18L1,STK35,STX6,TACC1,UHMK1	45
Cellular Movement	migration of cells	2.78E-05		0.255	ADAM19,BCL11B,BDNF,CD200,CD97,CHI3L1,CNN2,CSPG4,CXCL14,CYP26A1,DBF4 (includes EG:10926),DPP4,E2F3,E2F5,EBF1,ECT2,ELF4,EPAS1,ETV5,EZR,FOXO1,FOXO4,GATA3,GFAP,ITGA2,ITGA3,ITGA6,ITGB3,JUN,KANK1,KDR,KRAS,LASP1,LSP1 (includes EG:16985),MAX,MIA3,MME,NGFR,NOTCH1,NOV,NTN1,NTN4,PARD6B,PARP1,PDGFD,PRMT6,SOD2,SOX10,SPP1 (includes EG:20750),STK35,TNFRSF10A,TP63,UHMK1,VDR,VSNL1	55
Nervous System Development and Function	migration of neuroglia	3.02E-05		0.398	BDNF,CHI3L1,CSPG4,KDR,NGFR,NTN1,PARP1	7
Cellular Movement	migration of neuroglia	3.02E-05		0.398	BDNF,CHI3L1,CSPG4,KDR,NGFR,NTN1,PARP1	7
Cell-To-Cell Signaling and Interaction	adhesion of skin cell lines	3.14E-05	Decreased	-2.296	ITGA2,KDR,NOTCH1,NTN4	4
Hair and Skin Development and Function	adhesion of skin cell lines	3.14E-05	Decreased	-2.296	ITGA2,KDR,NOTCH1,NTN4	4
Tissue Development	adhesion of skin cell lines	3.14E-05	Decreased	-2.296	ITGA2,KDR,NOTCH1,NTN4	4
Cellular Development	proliferation of neuronal cells	3.18E-05		-1.155	BDNF,CDON,E2F3,FOXO1,GATA3,ITGA6,LGI1,NGFR,NOTCH1,NTN1,PLAGL1,SOX10	12
Cellular Growth and Proliferation	proliferation of neuronal cells	3.18E-05		-1.155	BDNF,CDON,E2F3,FOXO1,GATA3,ITGA6,LGI1,NGFR,NOTCH1,NTN1,PLAGL1,SOX10	12
Nervous System Development and Function	proliferation of neuronal cells	3.18E-05		-1.155	BDNF,CDON,E2F3,FOXO1,GATA3,ITGA6,LGI1,NGFR,NOTCH1,NTN1,PLAGL1,SOX10	12
Cancer	cancer	3.51E-05		-1.262	ADAMTS5,ADARB1,AQP3,ARL5B,ATP2B1,AXIN2,BAMBI,BCCIP,BCL11A,BCL11B,BEX4,BPGM,CBX3,CBX7,CCT5,CD97,CHI3L1,CHRM2,CHRNB1,CSPG4,CXCL14,DAPK1,DPP4,E2F3,E2F5,ECT2,ENTPD5,EPAS1,ETV5,EZR,F5,FAM49B,FGF12,FOXO1,FOXO4,GATA3,GFAP,HDAC5,HIPK2,HOXB3,ITGA2,ITGA3,ITGA6,ITGB3,JUN,KCNMB1,KDR,KRAS,LMTK2,LRRC8D,LSP1 (includes EG:16985),LYPLA2,MAX,MFN1,MME,MT2A,N4BP2L1,NAV3,NEU1,NFE2L3,NGFR,NKX3-1,NOTCH1,NRN1,NTN4,PADI2…	101
Organismal Development	morphology of body region	4.18E-05			BCL11B,BDNF,CDON,CYP26A1,EPAS1,FAT3,FGFRL1,FLVCR1,GATA3,HOXB3,ITGA3,ITGA6,KRAS,LRP4,MAB21L2,MT2A,MTERFD2,NGFR,NOV,PLAGL1,RSPO2,SLC4A4,SOD2,TP63,TRPM6,VDR,XRCC5	27
Tissue Morphology	abnormal morphology of apical ectodermal ridge	4.48E-05			ITGA3,ITGA6,LRP4,TP63	4
Cancer	hematologic cancer	5.48E-05			BCL11B,CHRNB1,DPP4,E2F3,FOXO1,GFAP,HDAC5,HOXB3,ITGA2,ITGA3,ITGA6,ITGB3,JUN,KRAS,MAX,MFN1,NOTCH1,PARP1,PPAT,RALA,SATB1,SOD2,TFDP1,TP63	24
Hematological Disease	hematologic cancer	5.48E-05			BCL11B,CHRNB1,DPP4,E2F3,FOXO1,GFAP,HDAC5,HOXB3,ITGA2,ITGA3,ITGA6,ITGB3,JUN,KRAS,MAX,MFN1,NOTCH1,PARP1,PPAT,RALA,SATB1,SOD2,TFDP1,TP63	24
Organismal Development	abnormal morphology of face	8.19E-05			CYP26A1,FGFRL1,TP63,TRPM6,VDR	5
Cellular Movement	chemotaxis of breast cancer cell lines	8.33E-05	Decreased	-2.228	ITGA2,ITGA6,ITGB3,JUN	4
Gene Expression	binding of DNA	1.16E-04		0.495	EBF1,ELF4,EPAS1,FOXO1,GATA3,HIPK2,ITGA2,ITGB3,JUN,KDR,KRAS,MAX,NOTCH1,PARP1,PNPT1,SOD2,SPP1 (includes EG:20750),TFDP1,TP63,TSC22D3,VDR,XRCC5,YWHAG	23
Organismal Development	abnormal morphology of ganglion cell layer	1.42E-04			FAT3,ITGA3,ITGA6,MT2A	4
Embryonic Development	abnormal morphology of ganglion cell layer	1.42E-04			FAT3,ITGA3,ITGA6,MT2A	4
Tissue Development	abnormal morphology of ganglion cell layer	1.42E-04			FAT3,ITGA3,ITGA6,MT2A	4
Organ Development	abnormal morphology of ganglion cell layer	1.42E-04			FAT3,ITGA3,ITGA6,MT2A	4
Organ Morphology	abnormal morphology of ganglion cell layer	1.42E-04			FAT3,ITGA3,ITGA6,MT2A	4
Visual System Development and Function	abnormal morphology of ganglion cell layer	1.42E-04			FAT3,ITGA3,ITGA6,MT2A	4
Nutritional Disease	adult-onset obesity	1.59E-04		0.183	ADARB1,BDNF,MT2A,NHLH2,PARP1	5
Cellular Movement	cell movement	1.70E-04		0.343	ADAM19,BCL11B,BDNF,CD200,CD97,CHI3L1,CNN2,CSPG4,CXCL14,CYP26A1,DBF4 (includes EG:10926),DPP4,E2F3,E2F5,EBF1,ECT2,ELF4,EPAS1,ETV5,EZR,FOXO1,FOXO4,GATA3,GFAP,HIPK2,ITGA2,ITGA3,ITGA6,ITGB3,JUN,KANK1,KDR,KRAS,LASP1,LSP1 (includes EG:16985),MAX,MIA3,MME,NGFR,NOTCH1,NOV,NTN1,NTN4,PARD6B,PARP1,PDGFD,PRMT6,RALA,SOD2,SOX10,SPP1 (includes EG:20750),STK35,TNFRSF10A,TP63,UHMK1,VDR,VSNL1	57
Cell Death	cell death of oligodendrocytes	1.77E-04		0.826	BDNF,CD200,GFAP,NGFR,NOTCH1,TNFRSF10A	6
Cellular Assembly and Organization	organization of cytoskeleton	1.78E-04		-0.337	ATP2B1,BCL11A,BCL11B,BDNF,CNN2,DAPK1,DLGAP2,ECT2,EZR,FNBP1L,GFAP,ITGA3,ITGA6,ITGB3,JUN,KDR,KRAS,LASP1,LSP1 (includes EG:16985),MFN1,MT2A,NEFL,NGFR,NOTCH1,NRN1,NTN1,NTNG1,PAK7,PARD6B,PCLO,PDGFD,RALA,RAN,SEMA3D,SPP1 (includes EG:20750),SS18L1,STK35,TACC1,UHMK1	39
Cellular Function and Maintenance	organization of cytoskeleton	1.78E-04		-0.337	ATP2B1,BCL11A,BCL11B,BDNF,CNN2,DAPK1,DLGAP2,ECT2,EZR,FNBP1L,GFAP,ITGA3,ITGA6,ITGB3,JUN,KDR,KRAS,LASP1,LSP1 (includes EG:16985),MFN1,MT2A,NEFL,NGFR,NOTCH1,NRN1,NTN1,NTNG1,PAK7,PARD6B,PCLO,PDGFD,RALA,RAN,SEMA3D,SPP1 (includes EG:20750),SS18L1,STK35,TACC1,UHMK1	39
Cell Cycle	S phase	1.90E-04		0.556	DBF4 (includes EG:10926),E2F3,E2F5,JUN,KRAS,MAX,MEIS2,NOTCH1,PARP1,PNPT1,SOD2,TFDP1,TOPBP1,XRCC5	14
Organismal Development	morphology of face	2.04E-04			BCL11B,CDON,CYP26A1,FGFRL1,LRP4,NGFR,RSPO2,TP63,TRPM6,VDR	10
Cellular Development	proliferation of skin cell lines	2.14E-04		-1.335	DPP4,NOTCH1,NTN4,PNPT1,SPP1 (includes EG:20750)	5
Cellular Growth and Proliferation	proliferation of skin cell lines	2.14E-04		-1.335	DPP4,NOTCH1,NTN4,PNPT1,SPP1 (includes EG:20750)	5
Hair and Skin Development and Function	proliferation of skin cell lines	2.14E-04		-1.335	DPP4,NOTCH1,NTN4,PNPT1,SPP1 (includes EG:20750)	5
Organismal Development	abnormal morphology of body wall	2.25E-04			FLRT3,MAB21L2,NOV,TP63	4
Cell Morphology	formation of plasma membrane projections	2.28E-04		0.184	BCL11A,BCL11B,BDNF,DLGAP2,FNBP1L,ITGB3,JUN,KDR,MFN1,MT2A,NEFL,NGFR,NOTCH1,NRN1,NTN1,NTNG1,PARD6B,RALA,SEMA3D,SS18L1,UHMK1	21
Cellular Development	formation of plasma membrane projections	2.28E-04		0.184	BCL11A,BCL11B,BDNF,DLGAP2,FNBP1L,ITGB3,JUN,KDR,MFN1,MT2A,NEFL,NGFR,NOTCH1,NRN1,NTN1,NTNG1,PARD6B,RALA,SEMA3D,SS18L1,UHMK1	21
Cellular Assembly and Organization	formation of plasma membrane projections	2.28E-04		0.184	BCL11A,BCL11B,BDNF,DLGAP2,FNBP1L,ITGB3,JUN,KDR,MFN1,MT2A,NEFL,NGFR,NOTCH1,NRN1,NTN1,NTNG1,PARD6B,RALA,SEMA3D,SS18L1,UHMK1	21
Cellular Function and Maintenance	formation of plasma membrane projections	2.28E-04		0.184	BCL11A,BCL11B,BDNF,DLGAP2,FNBP1L,ITGB3,JUN,KDR,MFN1,MT2A,NEFL,NGFR,NOTCH1,NRN1,NTN1,NTNG1,PARD6B,RALA,SEMA3D,SS18L1,UHMK1	21
Tissue Morphology	abnormal morphology of mesonephros	2.29E-04			GATA3,ITGA3,ITGA6	3
Organismal Development	morphology of bone	2.35E-04			CDON,CYP26A1,E2F3,E2F5,EBF1,FGFRL1,FLVCR1,GATA3,HOXB3,ITGA3,ITGA6,ITGB3,MT2A,NOV,PLAGL1,RSPO2,SLC4A4,SPP1 (includes EG:20750),TP63,VDR	20
Embryonic Development	morphology of bone	2.35E-04			CDON,CYP26A1,E2F3,E2F5,EBF1,FGFRL1,FLVCR1,GATA3,HOXB3,ITGA3,ITGA6,ITGB3,MT2A,NOV,PLAGL1,RSPO2,SLC4A4,SPP1 (includes EG:20750),TP63,VDR	20
Tissue Development	morphology of bone	2.35E-04			CDON,CYP26A1,E2F3,E2F5,EBF1,FGFRL1,FLVCR1,GATA3,HOXB3,ITGA3,ITGA6,ITGB3,MT2A,NOV,PLAGL1,RSPO2,SLC4A4,SPP1 (includes EG:20750),TP63,VDR	20
Organ Development	morphology of bone	2.35E-04			CDON,CYP26A1,E2F3,E2F5,EBF1,FGFRL1,FLVCR1,GATA3,HOXB3,ITGA3,ITGA6,ITGB3,MT2A,NOV,PLAGL1,RSPO2,SLC4A4,SPP1 (includes EG:20750),TP63,VDR	20
Organ Morphology	morphology of bone	2.35E-04			CDON,CYP26A1,E2F3,E2F5,EBF1,FGFRL1,FLVCR1,GATA3,HOXB3,ITGA3,ITGA6,ITGB3,MT2A,NOV,PLAGL1,RSPO2,SLC4A4,SPP1 (includes EG:20750),TP63,VDR	20
Connective Tissue Development and Function	morphology of bone	2.35E-04			CDON,CYP26A1,E2F3,E2F5,EBF1,FGFRL1,FLVCR1,GATA3,HOXB3,ITGA3,ITGA6,ITGB3,MT2A,NOV,PLAGL1,RSPO2,SLC4A4,SPP1 (includes EG:20750),TP63,VDR	20
Skeletal and Muscular System Development and Function	morphology of bone	2.35E-04			CDON,CYP26A1,E2F3,E2F5,EBF1,FGFRL1,FLVCR1,GATA3,HOXB3,ITGA3,ITGA6,ITGB3,MT2A,NOV,PLAGL1,RSPO2,SLC4A4,SPP1 (includes EG:20750),TP63,VDR	20
Cancer	head and neck cancer	2.66E-04		0.673	BCCIP,CBX7,CHI3L1,CHRM2,CHRNB1,DPP4,E2F3,ECT2,EZR,F5,GFAP,HIPK2,JUN,KDR,KRAS,LRRC8D,NOTCH1,PARP1,SPP1 (includes EG:20750),TLK1,TMEM38B,TOPBP1,TP63,XRCC5	24
Organ Morphology	abnormal morphology of circumvallate papillae	2.67E-04			BDNF,NGFR	2
Digestive System Development and Function	abnormal morphology of circumvallate papillae	2.67E-04			BDNF,NGFR	2
Cellular Movement	emigration of macrophages	2.67E-04			CNN2,NTN1	2
Antigen Presentation	emigration of macrophages	2.67E-04			CNN2,NTN1	2
Hematological System Development and Function	emigration of macrophages	2.67E-04			CNN2,NTN1	2
Immune Cell Trafficking	emigration of macrophages	2.67E-04			CNN2,NTN1	2
Inflammatory Response	emigration of macrophages	2.67E-04			CNN2,NTN1	2
Cancer	transformation of Schwann cells	2.67E-04			KRAS,NOTCH1	2
Nervous System Development and Function	morphology of nervous system	2.70E-04			BDNF,CAPRIN1,CD200,CDON,CSPG4,CYP26A1,E2F5,EBF1,EPAS1,FAT3,FGFRL1,GATA3,GFAP,INTU,ITGA3,ITGA6,JUN,LRP4,MAB21L2,MT2A,NEFL,NGFR,NOTCH1,NRN1,NTN1,PAK7,SNTB2,SOD2,SPP1 (includes EG:20750),SS18L1	30
Skeletal and Muscular System Development and Function	morphology of skeletal system	2.71E-04			CDON,CYP26A1,E2F3,E2F5,EBF1,FGFRL1,FLVCR1,GATA3,HOXB3,INTU,ITGA3,ITGA6,ITGB3,MT2A,NOV,PLAGL1,RSPO2,SLC4A4,SPP1 (includes EG:20750),TP63,VDR	21
Nervous System Development and Function	migration of Schwann cells	2.77E-04			BDNF,CSPG4,KDR,NGFR	4
Cellular Movement	migration of Schwann cells	2.77E-04			BDNF,CSPG4,KDR,NGFR	4
Cell Cycle	S phase of fibroblasts	3.22E-04	Increased	2.010	E2F3,E2F5,KRAS,PARP1,TFDP1	5
Connective Tissue Development and Function	S phase of fibroblasts	3.22E-04	Increased	2.010	E2F3,E2F5,KRAS,PARP1,TFDP1	5
Organismal Development	development of apical ectodermal ridge	3.39E-04			ITGA3,ITGA6,TP63	3
Embryonic Development	development of apical ectodermal ridge	3.39E-04			ITGA3,ITGA6,TP63	3
Tissue Development	development of apical ectodermal ridge	3.39E-04			ITGA3,ITGA6,TP63	3
Cellular Assembly and Organization	quantity of intermediate filaments	3.39E-04			GFAP,MT2A,NEFL	3
Cellular Movement	invasion of cells	3.45E-04		-0.443	BDNF,CD97,CHI3L1,CSPG4,DPP4,E2F5,ECT2,ENTPD5,EZR,HIPK2,ITGA2,ITGA3,ITGA6,ITGB3,JUN,LASP1,LGI1,NOTCH1,NOV,NTN1,RALA,S100A12,SOD2,SPP1 (includes EG:20750),VDR	25
Cell Morphology	neuritogenesis	3.46E-04		0.557	BCL11A,BCL11B,BDNF,DLGAP2,JUN,KDR,MFN1,MT2A,NEFL,NGFR,NOTCH1,NRN1,NTN1,NTNG1,PARD6B,RALA,SEMA3D,SS18L1,UHMK1	19
Cellular Development	neuritogenesis	3.46E-04		0.557	BCL11A,BCL11B,BDNF,DLGAP2,JUN,KDR,MFN1,MT2A,NEFL,NGFR,NOTCH1,NRN1,NTN1,NTNG1,PARD6B,RALA,SEMA3D,SS18L1,UHMK1	19
Nervous System Development and Function	neuritogenesis	3.46E-04		0.557	BCL11A,BCL11B,BDNF,DLGAP2,JUN,KDR,MFN1,MT2A,NEFL,NGFR,NOTCH1,NRN1,NTN1,NTNG1,PARD6B,RALA,SEMA3D,SS18L1,UHMK1	19
Cellular Assembly and Organization	neuritogenesis	3.46E-04		0.557	BCL11A,BCL11B,BDNF,DLGAP2,JUN,KDR,MFN1,MT2A,NEFL,NGFR,NOTCH1,NRN1,NTN1,NTNG1,PARD6B,RALA,SEMA3D,SS18L1,UHMK1	19
Cellular Function and Maintenance	neuritogenesis	3.46E-04		0.557	BCL11A,BCL11B,BDNF,DLGAP2,JUN,KDR,MFN1,MT2A,NEFL,NGFR,NOTCH1,NRN1,NTN1,NTNG1,PARD6B,RALA,SEMA3D,SS18L1,UHMK1	19
Tissue Development	neuritogenesis	3.46E-04		0.557	BCL11A,BCL11B,BDNF,DLGAP2,JUN,KDR,MFN1,MT2A,NEFL,NGFR,NOTCH1,NRN1,NTN1,NTNG1,PARD6B,RALA,SEMA3D,SS18L1,UHMK1	19
Cell Morphology	sprouting	3.49E-04		-0.262	BDNF,CHRM2,DLGAP2,JUN,KDR,MFN1,MT2A,NEFL,NGFR,NOTCH1,NTN1,RALA,SEMA3D,SPP1 (includes EG:20750)	14
Cellular Assembly and Organization	formation of plasma membrane	4.49E-04		-0.736	BDNF,CAPRIN1,HIPK2,ITGA6,ITGB3,KRAS,KY,NGFR,NRN1,PARD6B,YWHAG	11
Nervous System Development and Function	miniature excitatory postsynaptic currents	4.67E-04			CAPRIN1,DOC2A,LGI1,NRN1,SHANK3	5
Cell-To-Cell Signaling and Interaction	miniature excitatory postsynaptic currents	4.67E-04			CAPRIN1,DOC2A,LGI1,NRN1,SHANK3	5
Cellular Movement	emigration of antigen presenting cells	4.79E-04			CNN2,NTN1,SPP1 (includes EG:20750)	3
Hematological System Development and Function	emigration of antigen presenting cells	4.79E-04			CNN2,NTN1,SPP1 (includes EG:20750)	3
Immune Cell Trafficking	emigration of antigen presenting cells	4.79E-04			CNN2,NTN1,SPP1 (includes EG:20750)	3
Cell Morphology	formation of cellular protrusions	4.96E-04		-0.445	BCL11A,BCL11B,BDNF,DLGAP2,EZR,FNBP1L,ITGA3,ITGA6,ITGB3,JUN,KDR,LASP1,MFN1,MT2A,NEFL,NGFR,NOTCH1,NRN1,NTN1,NTNG1,PAK7,PARD6B,RALA,SEMA3D,SS18L1,UHMK1	26
Cellular Assembly and Organization	formation of cellular protrusions	4.96E-04		-0.445	BCL11A,BCL11B,BDNF,DLGAP2,EZR,FNBP1L,ITGA3,ITGA6,ITGB3,JUN,KDR,LASP1,MFN1,MT2A,NEFL,NGFR,NOTCH1,NRN1,NTN1,NTNG1,PAK7,PARD6B,RALA,SEMA3D,SS18L1,UHMK1	26
Cellular Function and Maintenance	formation of cellular protrusions	4.96E-04		-0.445	BCL11A,BCL11B,BDNF,DLGAP2,EZR,FNBP1L,ITGA3,ITGA6,ITGB3,JUN,KDR,LASP1,MFN1,MT2A,NEFL,NGFR,NOTCH1,NRN1,NTN1,NTNG1,PAK7,PARD6B,RALA,SEMA3D,SS18L1,UHMK1	26
Cell Cycle	entry into S phase	5.01E-04		1.418	E2F3,E2F5,JUN,KRAS,MAX,MEIS2,SOD2,TFDP1,TOPBP1	9
Organismal Functions	weakness	5.20E-04			CDON,FGF12,ITGA2,PARP1,SOD2,TP63	6
Gene Expression	transcription of DNA	5.64E-04		-1.972	BAMBI,BCL11A,BCL11B,BHLHE22,CBX3,CBX7,CDON,E2F3,E2F5,EBF1,ELF4,EPAS1,ETV5,FOXN3,FOXO1,FOXO4,GATA3,GLIS3,HDAC5,HIPK2,HIVEP1,JUN,MAX,MEIS2,NAA15,NFE2L3,NHLH2,NKX3-1,NOTCH1,PARP1,PLAGL1,PRMT6,SATB1,SOD2,SOX10,SS18L1,TBL1X,TDG,TFDP1,TOP1,TOX3,TP63,TSC22D3,VDR,XRCC5,ZC3H8	46
Cell Morphology	outgrowth of axons	5.99E-04		-1.201	BDNF,EZR,GFAP,NGFR,NRN1,NTN1,SEMA3D	7
Nervous System Development and Function	outgrowth of axons	5.99E-04		-1.201	BDNF,EZR,GFAP,NGFR,NRN1,NTN1,SEMA3D	7
Cellular Assembly and Organization	outgrowth of axons	5.99E-04		-1.201	BDNF,EZR,GFAP,NGFR,NRN1,NTN1,SEMA3D	7
Cell Death	apoptosis of neurons	6.30E-04		0.981	BDNF,CAPRIN1,CD200,DAPK1,FOXO1,GATA3,HIPK2,JUN,KRAS,MT2A,NEFL,NGFR,PARP1,SOD2,TP63,XRCC5	16
Gene Expression	binding of protein binding site	6.32E-04		-0.901	EBF1,ELF4,EPAS1,FOXO1,ITGA2,ITGB3,JUN,KRAS,MAX,NOTCH1,PARP1,PNPT1,SOD2,TFDP1	14
Hematological System Development and Function	hematocrit	6.44E-04		0.419	EPAS1,FGFRL1,HMGB3,ITGB3,SLC14A1,SLC4A4,SOD2,SPP1 (includes EG:20750)	8
Organ Morphology	abnormal morphology of rectum	6.51E-04			ITGA3,ITGA6,TP63	3
Digestive System Development and Function	abnormal morphology of rectum	6.51E-04			ITGA3,ITGA6,TP63	3
Organismal Development	abnormal morphology of thoraco-abdominal wall	6.51E-04			FLRT3,MAB21L2,TP63	3
Organismal Development	limb development	6.55E-04			CYP26A1,FLVCR1,FOXO1,ITGA3,ITGA6,KDR,LRP4,NOTCH1,RSPO2,TP63	10
Embryonic Development	limb development	6.55E-04			CYP26A1,FLVCR1,FOXO1,ITGA3,ITGA6,KDR,LRP4,NOTCH1,RSPO2,TP63	10
Skeletal and Muscular System Development and Function	limb development	6.55E-04			CYP26A1,FLVCR1,FOXO1,ITGA3,ITGA6,KDR,LRP4,NOTCH1,RSPO2,TP63	10
Renal and Urological Disease	nephrosis	6.57E-04			ITGA2,ITGA3,ITGA6,PDE11A,PDE3B	5
Gene Expression	transcription of RNA	6.71E-04		-0.188	BAMBI,BCL11A,BCL11B,BDNF,BHLHE22,CBX3,CBX7,CDON,CHRM2,CTDSP2,E2F3,E2F5,EBF1,ECT2,ELF4,EPAS1,ETV5,FOXN3,FOXO1,FOXO4,GATA3,GLIS3,HDAC5,HIPK2,HIVEP1,JUN,KRAS,MAX,MEIS2,MME,NAA15,NFE2L3,NHLH2,NKX3-1,NOTCH1,PARP1,PLAGL1,PRMT6,SATB1,SOD2,SOX10,SPP1 (includes EG:20750),SS18L1,TBL1X,TDG,TFDP1,TOP1,TOPBP1,TOX3,TP63,TSC22D3,VDR,XRCC5,ZC3H8,ZFYVE16	55
Cell Cycle	interphase of fibroblasts	6.71E-04		1.355	E2F3,E2F5,JUN,KRAS,PARP1,TFDP1	6
Cellular Movement	migration of macrophages	6.71E-04		1.799	CNN2,EPAS1,KDR,NTN1,PARP1,SPP1 (includes EG:20750)	6
Antigen Presentation	migration of macrophages	6.71E-04		1.799	CNN2,EPAS1,KDR,NTN1,PARP1,SPP1 (includes EG:20750)	6
Hematological System Development and Function	migration of macrophages	6.71E-04		1.799	CNN2,EPAS1,KDR,NTN1,PARP1,SPP1 (includes EG:20750)	6
Immune Cell Trafficking	migration of macrophages	6.71E-04		1.799	CNN2,EPAS1,KDR,NTN1,PARP1,SPP1 (includes EG:20750)	6
Inflammatory Response	migration of macrophages	6.71E-04		1.799	CNN2,EPAS1,KDR,NTN1,PARP1,SPP1 (includes EG:20750)	6
Cellular Growth and Proliferation	outgrowth of cells	7.31E-04			BDNF,ITGA6,KDR,NGFR,NTN1	5
Gene Expression	expression of RNA	7.45E-04		-0.348	BAMBI,BCL11A,BCL11B,BDNF,BHLHE22,CBX3,CBX7,CDON,CHRM2,CTDSP2,E2F3,E2F5,EBF1,ECT2,ELF4,EPAS1,ETV5,FOXN3,FOXO1,FOXO4,GATA3,GLIS3,HDAC5,HIPK2,HIVEP1,HMGB3,JUN,KRAS,MAX,MEIS2,MME,MRPL17 (includes EG:171061),MRPS7,NAA15,NCBP1,NFE2L3,NHLH2,NKX3-1,NOTCH1,PARP1,PLAGL1,PRMT6,SATB1,SOD2,SOX10,SPP1 (includes EG:20750),SS18L1,TBL1X,TDG,TFDP1,TOP1,TOPBP1,TOX3,TP63,TSC22D3,VDR,XRCC5,ZC3H8,ZFYVE16	59
Cellular Function and Maintenance	regulation of cells	7.82E-04			FOXO1,GATA3,NGFR,NOTCH1,PARP1,SPP1 (includes EG:20750),VDR	7
Organismal Development	abnormal morphology of autopod	7.92E-04			FLVCR1,ITGA3,ITGA6,RSPO2	4
Embryonic Development	abnormal morphology of autopod	7.92E-04			FLVCR1,ITGA3,ITGA6,RSPO2	4
Tissue Development	abnormal morphology of autopod	7.92E-04			FLVCR1,ITGA3,ITGA6,RSPO2	4
Organ Development	abnormal morphology of autopod	7.92E-04			FLVCR1,ITGA3,ITGA6,RSPO2	4
Organ Morphology	abnormal morphology of autopod	7.92E-04			FLVCR1,ITGA3,ITGA6,RSPO2	4
Connective Tissue Development and Function	abnormal morphology of autopod	7.92E-04			FLVCR1,ITGA3,ITGA6,RSPO2	4
Skeletal and Muscular System Development and Function	abnormal morphology of autopod	7.92E-04			FLVCR1,ITGA3,ITGA6,RSPO2	4
Cell Cycle	G1/S phase transition of kidney cell lines	7.94E-04			E2F3,TFDP1	2
Renal and Urological System Development and Function	G1/S phase transition of kidney cell lines	7.94E-04			E2F3,TFDP1	2
Tissue Morphology	abnormal morphology of laryngeal cartilage	7.94E-04			HOXB3,RSPO2	2
Connective Tissue Development and Function	abnormal morphology of laryngeal cartilage	7.94E-04			HOXB3,RSPO2	2
Skeletal and Muscular System Development and Function	abnormal morphology of laryngeal cartilage	7.94E-04			HOXB3,RSPO2	2
Renal and Urological Disease	atresia of urethra	7.94E-04			ITGA3,ITGA6	2
Developmental Disorder	atresia of urethra	7.94E-04			ITGA3,ITGA6	2
Cell-To-Cell Signaling and Interaction	attachment of vascular endothelial cells	7.94E-04			ITGA2,ITGB3	2
Tissue Development	attachment of vascular endothelial cells	7.94E-04			ITGA2,ITGB3	2
Cardiovascular System Development and Function	attachment of vascular endothelial cells	7.94E-04			ITGA2,ITGB3	2
Cell Morphology	cell spreading of skin cell lines	7.94E-04			ITGA2,SPP1 (includes EG:20750)	2
Hair and Skin Development and Function	cell spreading of skin cell lines	7.94E-04			ITGA2,SPP1 (includes EG:20750)	2
Cancer	cervical adenocarcinoma	7.94E-04			CXCL14,KRAS	2
Reproductive System Disease	cervical adenocarcinoma	7.94E-04			CXCL14,KRAS	2
Cell Death	killing of sympathetic neuron	7.94E-04			BDNF,NGFR	2
Cancer	transformation of prostate cell lines	7.94E-04			TOP1,VDR	2
Cell Death	necrosis	8.22E-04		1.104	ADARB1,ARHGAP18,ATG3 (includes EG:171415),ATP2B1,BCL11B,BDNF,CAPRIN1,CCT5,CD200,CHI3L1,CNN2,CSPG4,DAPK1,DLGAP2,DPP4,E2F3,ENTPD5,EPAS1,EZR,FGF12,FOXO1,FOXO4,GATA3,GFAP,HDAC5,HIPK2,ICMT,IPPK,ITGA2,ITGA6,ITGB3,ITPK1,JUN,KDR,KRAS,LSP1 (includes EG:16985),MAX,MICAL1,MME,MT2A,NEFL,NGFR,NOL3,NOTCH1,NTN1,PARP1,PLAGL1,PNPT1,PPIF,SATB1,SOD2,SOX10,SPP1 (includes EG:20750),TACC1,TFDP1,TNFRSF10A,TOP1,TOPBP1,T…	66
Tissue Morphology	abnormal morphology of cricoid cartilage	8.57E-04			FGFRL1,HOXB3,RSPO2	3
Connective Tissue Development and Function	abnormal morphology of cricoid cartilage	8.57E-04			FGFRL1,HOXB3,RSPO2	3
Skeletal and Muscular System Development and Function	abnormal morphology of cricoid cartilage	8.57E-04			FGFRL1,HOXB3,RSPO2	3
Nervous System Development and Function	maturation of synapse	8.57E-04			BDNF,HIPK2,ITGB3	3
Cellular Assembly and Organization	maturation of synapse	8.57E-04			BDNF,HIPK2,ITGB3	3
Cellular Function and Maintenance	maturation of synapse	8.57E-04			BDNF,HIPK2,ITGB3	3
Cell-To-Cell Signaling and Interaction	maturation of synapse	8.57E-04			BDNF,HIPK2,ITGB3	3
Tissue Development	maturation of synapse	8.57E-04			BDNF,HIPK2,ITGB3	3
Cancer	chronic leukemia	9.05E-04			DPP4,FOXO1,ITGA2,ITGA3,ITGA6,JUN,KRAS,MFN1,TP63	9
Hematological Disease	chronic leukemia	9.05E-04			DPP4,FOXO1,ITGA2,ITGA3,ITGA6,JUN,KRAS,MFN1,TP63	9
Protein Synthesis	quantity of alkaline phosphatase in blood	9.18E-04		-0.752	ENTPD5,MT2A,SOD2,VDR	4
Cellular Development	proliferation of keratinocytes	9.46E-04		-0.085	BCL11B,ITGB3,JUN,KRAS,NOTCH1,SPP1 (includes EG:20750),TP63,VDR	8
Cellular Growth and Proliferation	proliferation of keratinocytes	9.46E-04		-0.085	BCL11B,ITGB3,JUN,KRAS,NOTCH1,SPP1 (includes EG:20750),TP63,VDR	8
Hair and Skin Development and Function	proliferation of keratinocytes	9.46E-04		-0.085	BCL11B,ITGB3,JUN,KRAS,NOTCH1,SPP1 (includes EG:20750),TP63,VDR	8
Cancer	Waldenstrom's macroglobulinemia	1.00E-03			CHRNB1,GFAP,HDAC5,ITGA3,ITGB3,MAX,PARP1,RALA,SATB1,TFDP1	10
Hematological Disease	Waldenstrom's macroglobulinemia	1.00E-03			CHRNB1,GFAP,HDAC5,ITGA3,ITGB3,MAX,PARP1,RALA,SATB1,TFDP1	10
Immunological Disease	Waldenstrom's macroglobulinemia	1.00E-03			CHRNB1,GFAP,HDAC5,ITGA3,ITGB3,MAX,PARP1,RALA,SATB1,TFDP1	10
Cell Death	cell death of tumor cell lines	1.01E-03		-0.572	ATP2B1,BDNF,CCT5,CNN2,CSPG4,DAPK1,DPP4,E2F3,ENTPD5,EPAS1,FOXO1,HDAC5,HIPK2,ICMT,ITGB3,ITPK1,JUN,KRAS,LSP1 (includes EG:16985),MAX,MME,MT2A,NGFR,NOL3,NOTCH1,NTN1,PARP1,PLAGL1,SOD2,SPP1 (includes EG:20750),TNFRSF10A,TOP1,TOPBP1,TP63,UBQLN1,VDR,VSNL1,XRCC5,YWHAG,ZFYVE16	40
Developmental Disorder	hypoplasia	1.02E-03		1.248	BCL11A,BCL11B,CYP26A1,E2F3,FGFRL1,FOXO1,HOXB3,INTU,ITGA3,ITGA6,KRAS,NKX3-1,NOTCH1,NTN1,PBRM1,RSPO2,TP63,VDR,XRCC5	19
Cell Death	cell death of ganglion cells	1.06E-03		1.141	BDNF,CD200,HIPK2,NGFR	4
Nervous System Development and Function	growth of axons	1.11E-03		-1.476	BDNF,EZR,GFAP,MT2A,NGFR,NRN1,NTN1,SEMA3D	8
Cellular Assembly and Organization	growth of axons	1.11E-03		-1.476	BDNF,EZR,GFAP,MT2A,NGFR,NRN1,NTN1,SEMA3D	8
Organismal Survival	organismal death	1.11E-03		0.562	ABHD5,ADAM19,ATP2B1,BDNF,CD200,CDON,CYP26A1,E2F3,E2F5,EBF1,ECT2,EPAS1,FOXO1,GATA3,GFAP,GLIS3,HIPK2,ICMT,ITGA6,ITGB3,KDR,LGI1,MAX,MFN1,MME,MT2A,NFE2L3,NGFR,NHLH2,NOTCH1,PARP1,PCLO,PLAGL1,PNPT1,PPIF,SOD2,SPP1 (includes EG:20750),SS18L1,TFDP1,TLL1,TMEM38B,TOP1,TOPBP1,TP63,TRPM6,VDR,XRCC5	47
Cardiovascular Disease	vascular disease	1.11E-03		1.079	ADAM19,CDR2L,CHI3L1,CHRNB1,E2F3,EPAS1,F5,FRMD4A,GATA3,HIVEP1,ITGB3,JUN,KDR,MIA3,NGFR,NOV,PDE11A,PDE3B,PPAT,PRR16,S100A12,SPP1 (includes EG:20750),VDR,VSNL1	24
Cell Death	apoptosis of endothelial cells	1.19E-03		-0.271	ARHGAP18,BDNF,FOXO4,ICMT,KDR,MAX,PARP1,SPP1 (includes EG:20750),TNFRSF10A	9
Cellular Movement	cell movement of cancer cells	1.21E-03		-1.615	CD97,DPP4,ITGA3,KDR,LSP1 (includes EG:16985),SPP1 (includes EG:20750),TP63	7
Cell Morphology	abnormal morphology of macrophages	1.24E-03			CD200,CHI3L1,ENTPD5,MT2A,NGFR,SPP1 (includes EG:20750)	6
Antigen Presentation	abnormal morphology of macrophages	1.24E-03			CD200,CHI3L1,ENTPD5,MT2A,NGFR,SPP1 (includes EG:20750)	6
Hematological System Development and Function	abnormal morphology of macrophages	1.24E-03			CD200,CHI3L1,ENTPD5,MT2A,NGFR,SPP1 (includes EG:20750)	6
Inflammatory Response	abnormal morphology of macrophages	1.24E-03			CD200,CHI3L1,ENTPD5,MT2A,NGFR,SPP1 (includes EG:20750)	6
Cancer	hematological neoplasia	1.24E-03			BCL11B,CHRNB1,DPP4,E2F3,F5,FOXO1,GFAP,HDAC5,HOXB3,ITGA2,ITGA3,ITGA6,ITGB3,JUN,KRAS,MAX,MFN1,NAV3,NOTCH1,PARP1,PPAT,RALA,SATB1,SOD2,TFDP1,TNFRSF10A,TP63,XRCC5	28
Hematological Disease	hematological neoplasia	1.24E-03			BCL11B,CHRNB1,DPP4,E2F3,F5,FOXO1,GFAP,HDAC5,HOXB3,ITGA2,ITGA3,ITGA6,ITGB3,JUN,KRAS,MAX,MFN1,NAV3,NOTCH1,PARP1,PPAT,RALA,SATB1,SOD2,TFDP1,TNFRSF10A,TP63,XRCC5	28
Embryonic Development	branching of neurites	1.27E-03		0.336	BDNF,DLGAP2,MFN1,MT2A,NEFL,NGFR,NOTCH1,NTN1,RALA,SEMA3D	10
Cell Morphology	branching of neurites	1.27E-03		0.336	BDNF,DLGAP2,MFN1,MT2A,NEFL,NGFR,NOTCH1,NTN1,RALA,SEMA3D	10
Cellular Development	branching of neurites	1.27E-03		0.336	BDNF,DLGAP2,MFN1,MT2A,NEFL,NGFR,NOTCH1,NTN1,RALA,SEMA3D	10
Nervous System Development and Function	branching of neurites	1.27E-03		0.336	BDNF,DLGAP2,MFN1,MT2A,NEFL,NGFR,NOTCH1,NTN1,RALA,SEMA3D	10
Cellular Assembly and Organization	branching of neurites	1.27E-03		0.336	BDNF,DLGAP2,MFN1,MT2A,NEFL,NGFR,NOTCH1,NTN1,RALA,SEMA3D	10
Cellular Function and Maintenance	branching of neurites	1.27E-03		0.336	BDNF,DLGAP2,MFN1,MT2A,NEFL,NGFR,NOTCH1,NTN1,RALA,SEMA3D	10
Tissue Development	branching of neurites	1.27E-03		0.336	BDNF,DLGAP2,MFN1,MT2A,NEFL,NGFR,NOTCH1,NTN1,RALA,SEMA3D	10
Cancer	tumorigenesis of tumor cell lines	1.27E-03		-0.413	DAPK1,DPP4,ECT2,EPAS1,ITGA2,ITGA3,KRAS,NTN4,RALA,SOD2	10
Cancer	plasma cell dyscrasia	1.27E-03			CHRNB1,GFAP,HDAC5,ITGA3,ITGB3,KRAS,MAX,PARP1,RALA,SATB1,SOD2,TFDP1	12
Hematological Disease	plasma cell dyscrasia	1.27E-03			CHRNB1,GFAP,HDAC5,ITGA3,ITGB3,KRAS,MAX,PARP1,RALA,SATB1,SOD2,TFDP1	12
Immunological Disease	plasma cell dyscrasia	1.27E-03			CHRNB1,GFAP,HDAC5,ITGA3,ITGB3,KRAS,MAX,PARP1,RALA,SATB1,SOD2,TFDP1	12
Neurological Disease	neurological signs	1.37E-03			ATP2B1,BCL11B,BDNF,CHI3L1,CHRM2,CHRNB1,ETV5,FGF12,FOXN3,GFAP,HDAC5,IER5,JUN,LRP4,MEIS2,MME,MT2A,NEFL,PARP1,RAB6A,SLC14A1,TOP1,TSC22D3,VSNL1,ZMYND8	25
Cell Death	apoptosis of cancer cells	1.38E-03		-0.615	DPP4,FOXO1,FOXO4,HIPK2,JUN,KDR,NGFR,NOTCH1,PARP1,TNFRSF10A	10
Tumor Morphology	apoptosis of cancer cells	1.38E-03		-0.615	DPP4,FOXO1,FOXO4,HIPK2,JUN,KDR,NGFR,NOTCH1,PARP1,TNFRSF10A	10
Cell Death	apoptosis of oligodendrocytes	1.38E-03			CD200,NGFR,NOTCH1,TNFRSF10A	4
Cellular Assembly and Organization	cell movement of axons	1.38E-03			BDNF,NGFR,NTN1	3
Cellular Movement	cell movement of axons	1.38E-03			BDNF,NGFR,NTN1	3
Cellular Development	development of spinal cord cells	1.38E-03			BCL11B,BDNF,NGFR	3
Nervous System Development and Function	development of spinal cord cells	1.38E-03			BCL11B,BDNF,NGFR	3
Tissue Development	development of spinal cord cells	1.38E-03			BCL11B,BDNF,NGFR	3
Organismal Survival	viability	1.43E-03		1.218	CYP26A1,E2F3,KRAS,NEFL,NOTCH1,XRCC5	6
Cancer	leukemia	1.43E-03			BCL11B,CHRNB1,DPP4,E2F3,FOXO1,HOXB3,ITGA2,ITGA3,ITGA6,JUN,KRAS,MFN1,NOTCH1,PPAT,TP63	15
Hematological Disease	leukemia	1.43E-03			BCL11B,CHRNB1,DPP4,E2F3,FOXO1,HOXB3,ITGA2,ITGA3,ITGA6,JUN,KRAS,MFN1,NOTCH1,PPAT,TP63	15
Cell Morphology	morphology of leukocytes	1.43E-03			ABHD5,BCL11A,BCL11B,CD200,CHI3L1,CNN2,EBF1,ELF4,ENTPD5,GATA3,HMGB3,MT2A,NGFR,SPP1 (includes EG:20750),XRCC5	15
Cell Death	cell death of cancer cells	1.50E-03		-0.094	BDNF,DPP4,FOXO1,FOXO4,HIPK2,JUN,KDR,KRAS,NGFR,NOTCH1,PARP1,TNFRSF10A	12
Tumor Morphology	cell death of cancer cells	1.50E-03		-0.094	BDNF,DPP4,FOXO1,FOXO4,HIPK2,JUN,KDR,KRAS,NGFR,NOTCH1,PARP1,TNFRSF10A	12
Organismal Development	eye development	1.52E-03		-1.611	CSPG4,CXCL14,EBF1,EPAS1,FAT3,ITGA3,ITGA6,KDR,KRAS,MAB21L2,MEIS2,MT2A,MTERFD2,NOTCH1,SOD2,TP63,XRCC5	17
Embryonic Development	eye development	1.52E-03		-1.611	CSPG4,CXCL14,EBF1,EPAS1,FAT3,ITGA3,ITGA6,KDR,KRAS,MAB21L2,MEIS2,MT2A,MTERFD2,NOTCH1,SOD2,TP63,XRCC5	17
Tissue Development	eye development	1.52E-03		-1.611	CSPG4,CXCL14,EBF1,EPAS1,FAT3,ITGA3,ITGA6,KDR,KRAS,MAB21L2,MEIS2,MT2A,MTERFD2,NOTCH1,SOD2,TP63,XRCC5	17
Organ Development	eye development	1.52E-03		-1.611	CSPG4,CXCL14,EBF1,EPAS1,FAT3,ITGA3,ITGA6,KDR,KRAS,MAB21L2,MEIS2,MT2A,MTERFD2,NOTCH1,SOD2,TP63,XRCC5	17
Visual System Development and Function	eye development	1.52E-03		-1.611	CSPG4,CXCL14,EBF1,EPAS1,FAT3,ITGA3,ITGA6,KDR,KRAS,MAB21L2,MEIS2,MT2A,MTERFD2,NOTCH1,SOD2,TP63,XRCC5	17
Cancer	tumorigenesis of skin	1.53E-03			ABHD5,JUN,KDR,KRAS,NOTCH1,PARP1	6
Dermatological Diseases and Conditions	tumorigenesis of skin	1.53E-03			ABHD5,JUN,KDR,KRAS,NOTCH1,PARP1	6
Cell Death	apoptosis of tumor cells	1.55E-03		0.305	DAPK1,DPP4,FOXO1,FOXO4,HIPK2,JUN,KDR,KRAS,NGFR,NOTCH1,PARP1,TNFRSF10A	12
Tumor Morphology	apoptosis of tumor cells	1.55E-03		0.305	DAPK1,DPP4,FOXO1,FOXO4,HIPK2,JUN,KDR,KRAS,NGFR,NOTCH1,PARP1,TNFRSF10A	12
Embryonic Development	G1/S phase transition of embryonic cell lines	1.57E-03			E2F3,TFDP1	2
Cell Cycle	G1/S phase transition of embryonic cell lines	1.57E-03			E2F3,TFDP1	2
Cell Cycle	S phase of hepatoma cell lines	1.57E-03			E2F5,MEIS2	2
Organismal Development	abnormal morphology of oral cavity	1.57E-03			ITGA6,NGFR	2
Organismal Development	adhesion of peritoneum	1.57E-03			ITGA2,ITGA3	2
Tissue Development	adhesion of peritoneum	1.57E-03			ITGA2,ITGA3	2
Cell Death	apoptosis of corticospinal neurons	1.57E-03			BDNF,NGFR	2
Cell-To-Cell Signaling and Interaction	attachment of melanoma cell lines	1.57E-03			ITGA3,ITGA6	2
Tissue Development	attachment of melanoma cell lines	1.57E-03			ITGA3,ITGA6	2
Cell Death	cell death of interneurons	1.57E-03			BDNF,NGFR	2
Cell Morphology	double-stranded DNA break repair of prostate cancer cell lines	1.57E-03			PARP1,XRCC5	2
Cellular Function and Maintenance	double-stranded DNA break repair of prostate cancer cell lines	1.57E-03			PARP1,XRCC5	2
DNA Replication, Recombination, and Repair	double-stranded DNA break repair of prostate cancer cell lines	1.57E-03			PARP1,XRCC5	2
Tissue Morphology	loss of muscle	1.57E-03			BDNF,HDAC5	2
Nutritional Disease	loss of muscle	1.57E-03			BDNF,HDAC5	2
Skeletal and Muscular Disorders	loss of muscle	1.57E-03			BDNF,HDAC5	2
Organismal Development	morphogenesis of aortic valve	1.57E-03			GATA3,NOTCH1	2
Embryonic Development	morphogenesis of aortic valve	1.57E-03			GATA3,NOTCH1	2
Tissue Development	morphogenesis of aortic valve	1.57E-03			GATA3,NOTCH1	2
Organ Development	morphogenesis of aortic valve	1.57E-03			GATA3,NOTCH1	2
Organ Morphology	morphogenesis of aortic valve	1.57E-03			GATA3,NOTCH1	2
Cardiovascular System Development and Function	morphogenesis of aortic valve	1.57E-03			GATA3,NOTCH1	2
Cell Morphology	osmotic water permeability of cells	1.57E-03			AQP3,SLC14A1	2
Cellular Growth and Proliferation	outgrowth of central nervous system cells	1.57E-03			NGFR,NTN1	2
Tumor Morphology	progression of adenoma	1.57E-03			FOXO1,FOXO4	2
Cellular Response to Therapeutics	radiosensitivity of prostate cancer cell lines	1.57E-03			PARP1,XRCC5	2
Visual System Development and Function	re-entry into cell cycle progression of lens fiber cells	1.57E-03			E2F3,E2F5	2
Cell Cycle	re-entry into cell cycle progression of lens fiber cells	1.57E-03			E2F3,E2F5	2
Cellular Assembly and Organization	quantity of filaments	1.61E-03		-0.840	GFAP,KRAS,MME,MT2A,NEFL,SOD2,SPP1 (includes EG:20750)	7
Neurological Disease	neurodegenerative disorder	1.61E-03			BDNF,CCT5,CHI3L1,CHRM2,DLGAP2,GFAP,JUN,LRP1B,LRP4,MFN1,MME,NAV3,NEFL,NEU1,NGFR,NOTCH1,PDE3B,RAB6A,SOD2,SOX10,UBQLN1,VDR	22
Neurological Disease	sporadic amyotrophic lateral sclerosis	1.71E-03			GFAP,NEFL,SOD2	3
Nervous System Development and Function	morphology of nervous tissue	1.72E-03			BDNF,CAPRIN1,CYP26A1,EBF1,EPAS1,FAT3,FGFRL1,GATA3,GFAP,INTU,ITGA3,ITGA6,LRP4,NEFL,NGFR,NRN1,NTN1,PAK7,SNTB2,SOD2,SPP1 (includes EG:20750)	21
Tissue Morphology	morphology of nervous tissue	1.72E-03			BDNF,CAPRIN1,CYP26A1,EBF1,EPAS1,FAT3,FGFRL1,GATA3,GFAP,INTU,ITGA3,ITGA6,LRP4,NEFL,NGFR,NRN1,NTN1,PAK7,SNTB2,SOD2,SPP1 (includes EG:20750)	21
Cellular Movement	scattering of cells	1.86E-03		-0.004	CSPG4,ETV5,ITGA6,NOTCH1,SPP1 (includes EG:20750)	5
Cellular Movement	recruitment of macrophages	1.87E-03			CNN2,KDR,LSP1 (includes EG:16985),NOTCH1,SPP1 (includes EG:20750),VDR	6
Cell-To-Cell Signaling and Interaction	recruitment of macrophages	1.87E-03			CNN2,KDR,LSP1 (includes EG:16985),NOTCH1,SPP1 (includes EG:20750),VDR	6
Antigen Presentation	recruitment of macrophages	1.87E-03			CNN2,KDR,LSP1 (includes EG:16985),NOTCH1,SPP1 (includes EG:20750),VDR	6
Hematological System Development and Function	recruitment of macrophages	1.87E-03			CNN2,KDR,LSP1 (includes EG:16985),NOTCH1,SPP1 (includes EG:20750),VDR	6
Immune Cell Trafficking	recruitment of macrophages	1.87E-03			CNN2,KDR,LSP1 (includes EG:16985),NOTCH1,SPP1 (includes EG:20750),VDR	6
Inflammatory Response	recruitment of macrophages	1.87E-03			CNN2,KDR,LSP1 (includes EG:16985),NOTCH1,SPP1 (includes EG:20750),VDR	6
Cell Death	apoptosis of connective tissue cells	1.98E-03		0.905	DAPK1,FOXO1,ITGB3,JUN,KRAS,MT2A,NGFR,NOTCH1,PARP1,TFDP1,TNFRSF10A,VDR	12
Cellular Movement	cell movement of endothelial cells	2.02E-03		-1.387	BDNF,CNN2,CSPG4,CXCL14,DPP4,FOXO1,GATA3,ITGA3,ITGB3,KDR,MAX,SPP1 (includes EG:20750),STK35	13
Cardiovascular System Development and Function	cell movement of endothelial cells	2.02E-03		-1.387	BDNF,CNN2,CSPG4,CXCL14,DPP4,FOXO1,GATA3,ITGA3,ITGB3,KDR,MAX,SPP1 (includes EG:20750),STK35	13
Cancer	growth of tumor	2.05E-03		0.862	CXCL14,DAPK1,DPP4,EPAS1,ITGB3,KDR,KRAS,MME,NGFR,PDGFD,SOD2,SPP1 (includes EG:20750),TNFRSF10A,TOP1	14
Cell-To-Cell Signaling and Interaction	binding of prostate cancer cell lines	2.08E-03			ITGA2,ITGA3,ITGA6	3
Cellular Movement	migration of thymocytes	2.08E-03			ITGA3,ITGA6,ITGB3	3
Hematological System Development and Function	migration of thymocytes	2.08E-03			ITGA3,ITGA6,ITGB3	3
Immune Cell Trafficking	migration of thymocytes	2.08E-03			ITGA3,ITGA6,ITGB3	3
Cell-mediated Immune Response	migration of thymocytes	2.08E-03			ITGA3,ITGA6,ITGB3	3
Hematopoiesis	migration of thymocytes	2.08E-03			ITGA3,ITGA6,ITGB3	3
Organismal Development	morphology of retina	2.14E-03			EPAS1,FAT3,ITGA3,ITGA6,MAB21L2,MT2A,MTERFD2,SOD2,XRCC5	9
Embryonic Development	morphology of retina	2.14E-03			EPAS1,FAT3,ITGA3,ITGA6,MAB21L2,MT2A,MTERFD2,SOD2,XRCC5	9
Tissue Development	morphology of retina	2.14E-03			EPAS1,FAT3,ITGA3,ITGA6,MAB21L2,MT2A,MTERFD2,SOD2,XRCC5	9
Organ Development	morphology of retina	2.14E-03			EPAS1,FAT3,ITGA3,ITGA6,MAB21L2,MT2A,MTERFD2,SOD2,XRCC5	9
Organ Morphology	morphology of retina	2.14E-03			EPAS1,FAT3,ITGA3,ITGA6,MAB21L2,MT2A,MTERFD2,SOD2,XRCC5	9
Visual System Development and Function	morphology of retina	2.14E-03			EPAS1,FAT3,ITGA3,ITGA6,MAB21L2,MT2A,MTERFD2,SOD2,XRCC5	9
Developmental Disorder	hypoplasia of genital organ	2.22E-03			E2F3,NKX3-1,TP63,VDR	4
Reproductive System Disease	hypoplasia of genital organ	2.22E-03			E2F3,NKX3-1,TP63,VDR	4
Neurological Disease	dyskinesia	2.24E-03			ATP2B1,BCL11B,BDNF,CHI3L1,CHRM2,CHRNB1,ETV5,FGF12,FOXN3,GFAP,HDAC5,IER5,JUN,LRP4,MEIS2,MT2A,NEFL,PARP1,RAB6A,SLC14A1,TOP1,TSC22D3,VSNL1,ZMYND8	24
Cell Morphology	morphology of myeloid cells	2.26E-03			ABHD5,CD200,CHI3L1,ENTPD5,HMGB3,MT2A,NGFR,SPP1 (includes EG:20750)	8
Hematological System Development and Function	morphology of myeloid cells	2.26E-03			ABHD5,CD200,CHI3L1,ENTPD5,HMGB3,MT2A,NGFR,SPP1 (includes EG:20750)	8
Cancer	prostate cancer	2.33E-03			BAMBI,CHI3L1,ENTPD5,ETV5,GATA3,HIPK2,KDR,KRAS,LMTK2,LYPLA2,MME,NKX3-1,PARP1,PDE11A,PPAT,SOD2,SPP1 (includes EG:20750),VSTM2L,ZNF654	19
Reproductive System Disease	prostate cancer	2.33E-03			BAMBI,CHI3L1,ENTPD5,ETV5,GATA3,HIPK2,KDR,KRAS,LMTK2,LYPLA2,MME,NKX3-1,PARP1,PDE11A,PPAT,SOD2,SPP1 (includes EG:20750),VSTM2L,ZNF654	19
Hereditary Disorder	prostate cancer	2.33E-03			BAMBI,CHI3L1,ENTPD5,ETV5,GATA3,HIPK2,KDR,KRAS,LMTK2,LYPLA2,MME,NKX3-1,PARP1,PDE11A,PPAT,SOD2,SPP1 (includes EG:20750),VSTM2L,ZNF654	19
Cell Death	self-renewal of hematopoietic progenitor cells	2.49E-03			FOXO4,HMGB3,NOTCH1	3
Cellular Development	self-renewal of hematopoietic progenitor cells	2.49E-03			FOXO4,HMGB3,NOTCH1	3
Cellular Function and Maintenance	self-renewal of hematopoietic progenitor cells	2.49E-03			FOXO4,HMGB3,NOTCH1	3
Hematological System Development and Function	self-renewal of hematopoietic progenitor cells	2.49E-03			FOXO4,HMGB3,NOTCH1	3
Hematopoiesis	self-renewal of hematopoietic progenitor cells	2.49E-03			FOXO4,HMGB3,NOTCH1	3
Nervous System Development and Function	short-term memory	2.49E-03			BDNF,CHRM2,NOTCH1	3
Behavior	short-term memory	2.49E-03			BDNF,CHRM2,NOTCH1	3
Neurological Disease	Huntington's disease	2.51E-03			ATP2B1,BCL11B,BDNF,CHI3L1,CHRM2,ETV5,FGF12,FOXN3,GFAP,HDAC5,IER5,JUN,LRP4,MEIS2,MT2A,NEFL,PARP1,RAB6A,SLC14A1,TOP1,TSC22D3,VSNL1,ZMYND8	23
Skeletal and Muscular Disorders	Huntington's disease	2.51E-03			ATP2B1,BCL11B,BDNF,CHI3L1,CHRM2,ETV5,FGF12,FOXN3,GFAP,HDAC5,IER5,JUN,LRP4,MEIS2,MT2A,NEFL,PARP1,RAB6A,SLC14A1,TOP1,TSC22D3,VSNL1,ZMYND8	23
Hereditary Disorder	Huntington's disease	2.51E-03			ATP2B1,BCL11B,BDNF,CHI3L1,CHRM2,ETV5,FGF12,FOXN3,GFAP,HDAC5,IER5,JUN,LRP4,MEIS2,MT2A,NEFL,PARP1,RAB6A,SLC14A1,TOP1,TSC22D3,VSNL1,ZMYND8	23
Cell Death	cell death of neuroglia	2.58E-03		1.237	BDNF,CD200,GFAP,NGFR,NOTCH1,PARP1,TNFRSF10A	7
Tumor Morphology	progression of tumor	2.58E-03		1.085	CXCL14,EZR,FOXO1,FOXO4,GATA3,KRAS,SPP1 (includes EG:20750)	7
Organismal Development	abnormal morphology of nerve fiber layer of retina	2.59E-03			ITGA3,ITGA6	2
Embryonic Development	abnormal morphology of nerve fiber layer of retina	2.59E-03			ITGA3,ITGA6	2
Nervous System Development and Function	abnormal morphology of nerve fiber layer of retina	2.59E-03			ITGA3,ITGA6	2
Tissue Development	abnormal morphology of nerve fiber layer of retina	2.59E-03			ITGA3,ITGA6	2
Tissue Morphology	abnormal morphology of nerve fiber layer of retina	2.59E-03			ITGA3,ITGA6	2
Organ Development	abnormal morphology of nerve fiber layer of retina	2.59E-03			ITGA3,ITGA6	2
Organ Morphology	abnormal morphology of nerve fiber layer of retina	2.59E-03			ITGA3,ITGA6	2
Visual System Development and Function	abnormal morphology of nerve fiber layer of retina	2.59E-03			ITGA3,ITGA6	2
Cellular Growth and Proliferation	clonogenicity of cervical cancer cell lines	2.59E-03			NOTCH1,TP63	2
Neurological Disease	communicating hydrocephalus	2.59E-03			E2F5,GFAP	2
Cell Death	degeneration of cholinergic neurons	2.59E-03			BDNF,NGFR	2
Cellular Compromise	degeneration of cholinergic neurons	2.59E-03			BDNF,NGFR	2
Nervous System Development and Function	development of glossopharyngeal nerve	2.59E-03			HOXB3,SEMA3D	2
Tissue Development	development of glossopharyngeal nerve	2.59E-03			HOXB3,SEMA3D	2
Organismal Development	mineralization of femur	2.59E-03			ITGA2,VDR	2
Embryonic Development	mineralization of femur	2.59E-03			ITGA2,VDR	2
Tissue Development	mineralization of femur	2.59E-03			ITGA2,VDR	2
Organ Development	mineralization of femur	2.59E-03			ITGA2,VDR	2
Connective Tissue Development and Function	mineralization of femur	2.59E-03			ITGA2,VDR	2
Skeletal and Muscular System Development and Function	mineralization of femur	2.59E-03			ITGA2,VDR	2
Cell Morphology	permeability of skin cell lines	2.59E-03			KDR,NTN4	2
Cellular Function and Maintenance	permeability of skin cell lines	2.59E-03			KDR,NTN4	2
Cellular Development	quantity of leukemia cells	2.59E-03			PARP1,TP63	2
Cellular Growth and Proliferation	quantity of leukemia cells	2.59E-03			PARP1,TP63	2
Tissue Morphology	quantity of leukemia cells	2.59E-03			PARP1,TP63	2
Tumor Morphology	quantity of leukemia cells	2.59E-03			PARP1,TP63	2
Embryonic Development	quantity of neurofilaments	2.59E-03			MT2A,NEFL	2
Cell Morphology	quantity of neurofilaments	2.59E-03			MT2A,NEFL	2
Cellular Development	quantity of neurofilaments	2.59E-03			MT2A,NEFL	2
Nervous System Development and Function	quantity of neurofilaments	2.59E-03			MT2A,NEFL	2
Cellular Assembly and Organization	quantity of neurofilaments	2.59E-03			MT2A,NEFL	2
Cellular Function and Maintenance	quantity of neurofilaments	2.59E-03			MT2A,NEFL	2
Tissue Development	quantity of neurofilaments	2.59E-03			MT2A,NEFL	2
Nervous System Development and Function	quantity of sympathetic neuron	2.59E-03			BDNF,NGFR	2
Tissue Morphology	quantity of sympathetic neuron	2.59E-03			BDNF,NGFR	2
Cellular Assembly and Organization	microtubule dynamics	2.61E-03		0.243	ATP2B1,BCL11A,BCL11B,BDNF,DAPK1,DLGAP2,ECT2,EZR,FNBP1L,ITGA3,ITGA6,ITGB3,JUN,KDR,LASP1,MFN1,MT2A,NEFL,NGFR,NOTCH1,NRN1,NTN1,NTNG1,PAK7,PARD6B,RALA,RAN,SEMA3D,SS18L1,TACC1,UHMK1	31
Cellular Function and Maintenance	microtubule dynamics	2.61E-03		0.243	ATP2B1,BCL11A,BCL11B,BDNF,DAPK1,DLGAP2,ECT2,EZR,FNBP1L,ITGA3,ITGA6,ITGB3,JUN,KDR,LASP1,MFN1,MT2A,NEFL,NGFR,NOTCH1,NRN1,NTN1,NTNG1,PAK7,PARD6B,RALA,RAN,SEMA3D,SS18L1,TACC1,UHMK1	31
Gene Expression	transactivation	2.68E-03	Decreased	-2.274	ADAMTS5,BDNF,DPP4,E2F3,EPAS1,FOXO1,FOXO4,GATA3,GLIS3,JUN,MAX,NHLH2,NOTCH1,PARP1,PLAGL1,SOX10,SS18L1,TBL1X,TFDP1,VDR,XRCC5	21
Cell Death	apoptosis	2.77E-03		0.910	AQP3,ARHGAP18,AVEN,BCL11B,BDNF,CAPRIN1,CD200,CHI3L1,CNN2,CSPG4,DAPK1,DPP4,DRAM1,E2F3,EBF1,ELF4,ENTPD5,EPAS1,ETV5,EZR,FGF12,FOXO1,FOXO4,GATA3,HDAC5,HIPK2,ICMT,IPPK,ITGA6,ITGB3,ITPK1,JUN,KDR,KRAS,LSP1 (includes EG:16985),MAX,MFN1,MICAL1,MME,MT2A,NEFL,NGFR,NOL3,NOTCH1,NTN1,NTN4,PARP1,PLAGL1,PNPT1,PPIF,SATB1,SOD2,SOX10,SPP1 (includes EG:20750),TACC1,TDRD9,TFDP1,TNFRSF10A,TOP1,TOPBP1,TP63,UBQLN1,VDR,V…	67
Cell Morphology	axonogenesis	2.80E-03		-0.410	BCL11B,BDNF,NGFR,NOTCH1,NRN1,NTN1,NTNG1,PARD6B,SEMA3D	9
Cellular Development	axonogenesis	2.80E-03		-0.410	BCL11B,BDNF,NGFR,NOTCH1,NRN1,NTN1,NTNG1,PARD6B,SEMA3D	9
Nervous System Development and Function	axonogenesis	2.80E-03		-0.410	BCL11B,BDNF,NGFR,NOTCH1,NRN1,NTN1,NTNG1,PARD6B,SEMA3D	9
Cellular Assembly and Organization	axonogenesis	2.80E-03		-0.410	BCL11B,BDNF,NGFR,NOTCH1,NRN1,NTN1,NTNG1,PARD6B,SEMA3D	9
Cellular Function and Maintenance	axonogenesis	2.80E-03		-0.410	BCL11B,BDNF,NGFR,NOTCH1,NRN1,NTN1,NTNG1,PARD6B,SEMA3D	9
Tissue Development	axonogenesis	2.80E-03		-0.410	BCL11B,BDNF,NGFR,NOTCH1,NRN1,NTN1,NTNG1,PARD6B,SEMA3D	9
Tissue Morphology	abnormal morphology of epithelial tissue	2.83E-03			AQP3,E2F3,FLRT3,ITGA3,ITGA6,MAB21L2,NGFR,NKX3-1,SOD2,TP63,VDR	11
Organismal Development	size of body	2.83E-03		0.996	ABHD5,AHNAK,BAMBI,BDNF,CDON,CHRM2,CXCL14,DPP4,E2F3,EBF1,ENTPD5,ETV5,FGFRL1,FLVCR1,GLIS3,ICMT,LASP1,NGFR,NRN1,PARP1,PCLO,SATB1,SLC14A1,SLC4A4,SOD2,SPP1 (includes EG:20750),SS18L1,VDR,XRCC5	29
Cellular Development	differentiation of adipocytes	2.90E-03	Decreased	-2.129	EBF1,FOXO1,GLIS3,ITGA6,NOTCH1,SOD2,SPP1 (includes EG:20750),TBL1X,VDR	9
Connective Tissue Development and Function	differentiation of adipocytes	2.90E-03	Decreased	-2.129	EBF1,FOXO1,GLIS3,ITGA6,NOTCH1,SOD2,SPP1 (includes EG:20750),TBL1X,VDR	9
Gastrointestinal Disease	hepatic steatosis	2.93E-03		0.853	ABHD5,EBF1,EPAS1,FOXO1,FOXO4,PDE11A,PDE3B,SLC22A5,SOD2,SPP1 (includes EG:20750)	10
Hepatic System Disease	hepatic steatosis	2.93E-03		0.853	ABHD5,EBF1,EPAS1,FOXO1,FOXO4,PDE11A,PDE3B,SLC22A5,SOD2,SPP1 (includes EG:20750)	10
Nervous System Development and Function	morphology of central nervous system	2.95E-03			BDNF,CDON,CSPG4,CYP26A1,E2F5,EBF1,FGFRL1,GATA3,GFAP,ITGA3,ITGA6,JUN,MT2A,NGFR,NOTCH1,NTN1,SOD2,SPP1 (includes EG:20750),SS18L1	19
Cell Morphology	cell spreading of endothelial cells	2.96E-03			ITGA2,PDE3B,STX6	3
Cardiovascular System Development and Function	cell spreading of endothelial cells	2.96E-03			ITGA2,PDE3B,STX6	3
Organismal Development	development of cardiac valve	2.96E-03			FOXO1,GATA3,NOTCH1	3
Embryonic Development	development of cardiac valve	2.96E-03			FOXO1,GATA3,NOTCH1	3
Tissue Development	development of cardiac valve	2.96E-03			FOXO1,GATA3,NOTCH1	3
Organ Development	development of cardiac valve	2.96E-03			FOXO1,GATA3,NOTCH1	3
Cardiovascular System Development and Function	development of cardiac valve	2.96E-03			FOXO1,GATA3,NOTCH1	3
Protein Synthesis	expression of reporter protein	2.96E-03			SPP1 (includes EG:20750),TP63,VDR	3
Nervous System Development and Function	synaptic transmission of hippocampal cells	2.96E-03			BDNF,CHRM2,SNAP29	3
Cell-To-Cell Signaling and Interaction	synaptic transmission of hippocampal cells	2.96E-03			BDNF,CHRM2,SNAP29	3
Cell Morphology	collapse of growth cone	2.97E-03		-0.625	BDNF,LGI1,NGFR,NTN1,SEMA3D	5
Cellular Compromise	collapse of growth cone	2.97E-03		-0.625	BDNF,LGI1,NGFR,NTN1,SEMA3D	5
Embryonic Development	density of dendritic spines	3.04E-03		0.672	BDNF,DLGAP2,MFN1,NGFR	4
Cell Morphology	density of dendritic spines	3.04E-03		0.672	BDNF,DLGAP2,MFN1,NGFR	4
Cellular Development	density of dendritic spines	3.04E-03		0.672	BDNF,DLGAP2,MFN1,NGFR	4
Nervous System Development and Function	density of dendritic spines	3.04E-03		0.672	BDNF,DLGAP2,MFN1,NGFR	4
Cellular Assembly and Organization	density of dendritic spines	3.04E-03		0.672	BDNF,DLGAP2,MFN1,NGFR	4
Cellular Function and Maintenance	density of dendritic spines	3.04E-03		0.672	BDNF,DLGAP2,MFN1,NGFR	4
Tissue Development	density of dendritic spines	3.04E-03		0.672	BDNF,DLGAP2,MFN1,NGFR	4
Cell Death	cell death of colon cancer cell lines	3.10E-03		-0.779	FOXO1,HIPK2,KRAS,NOTCH1,PARP1,SOD2,SPP1 (includes EG:20750),TNFRSF10A,TOPBP1,VDR,XRCC5	11
Cell Death	apoptosis of hematopoietic progenitor cells	3.24E-03		0.227	BCL11B,HIPK2,JUN,MT2A,PARP1,SATB1,SPP1 (includes EG:20750),XRCC5,ZC3H8	9
Organ Morphology	size of bone	3.24E-03		-0.648	CD200,FGFRL1,FOXO1,ITGA2,ITGB3,MT2A,NOV,SPP1 (includes EG:20750),VDR	9
Skeletal and Muscular System Development and Function	size of bone	3.24E-03		-0.648	CD200,FGFRL1,FOXO1,ITGA2,ITGB3,MT2A,NOV,SPP1 (includes EG:20750),VDR	9
Tissue Morphology	quantity of blood cells	3.27E-03		-1.439	BCL11A,BCL11B,BDNF,CD200,CD97,CHI3L1,CNN2,CXCL14,EBF1,ELF4,EPAS1,FGFRL1,FLVCR1,GATA3,HMGB3,HOXB3,ITGA6,ITGB3,JUN,KDR,LSP1 (includes EG:16985),MT2A,NGFR,NOTCH1,PAG1,SATB1,SLC14A1,SLC4A4,SPP1 (includes EG:20750),TNFRSF10A,VDR,XRCC5	32
Hematological System Development and Function	quantity of blood cells	3.27E-03		-1.439	BCL11A,BCL11B,BDNF,CD200,CD97,CHI3L1,CNN2,CXCL14,EBF1,ELF4,EPAS1,FGFRL1,FLVCR1,GATA3,HMGB3,HOXB3,ITGA6,ITGB3,JUN,KDR,LSP1 (includes EG:16985),MT2A,NGFR,NOTCH1,PAG1,SATB1,SLC14A1,SLC4A4,SPP1 (includes EG:20750),TNFRSF10A,VDR,XRCC5	32
Cell Death	cell death of brain cancer cell lines	3.29E-03		1.415	CSPG4,EPAS1,HIPK2,NOTCH1,NTN1,PARP1,SOD2	7
Organismal Injury and Abnormalities	calcinosis	3.35E-03			MT2A,NOV,SOD2,SPP1 (includes EG:20750)	4
Embryonic Development	size of embryonic tissue	3.43E-03		-0.185	ADAM19,CDON,NOTCH1,NOV,RSPO2	5
Tissue Morphology	size of embryonic tissue	3.43E-03		-0.185	ADAM19,CDON,NOTCH1,NOV,RSPO2	5
Cellular Movement	cell movement of tumor cell lines	3.45E-03		0.939	CD97,CXCL14,DBF4 (includes EG:10926),DPP4,E2F5,ECT2,ETV5,HIPK2,ITGA2,ITGA6,ITGB3,JUN,KANK1,KRAS,LASP1,MME,NOV,PRMT6,SOD2,SPP1 (includes EG:20750),TP63,VSNL1	22
Cancer	transformation of fibroblasts	3.45E-03		-0.516	DAPK1,ICMT,JUN,KRAS,TACC1,TP63,VDR	7
Organismal Development	skin development	3.49E-03		-0.237	ABHD5,BCL11B,FRAS1,ITGA2,KDR,LRP4,NGFR,NOTCH1,TFDP1,TP63,VDR	11
Embryonic Development	skin development	3.49E-03		-0.237	ABHD5,BCL11B,FRAS1,ITGA2,KDR,LRP4,NGFR,NOTCH1,TFDP1,TP63,VDR	11
Hair and Skin Development and Function	skin development	3.49E-03		-0.237	ABHD5,BCL11B,FRAS1,ITGA2,KDR,LRP4,NGFR,NOTCH1,TFDP1,TP63,VDR	11
Tissue Development	skin development	3.49E-03		-0.237	ABHD5,BCL11B,FRAS1,ITGA2,KDR,LRP4,NGFR,NOTCH1,TFDP1,TP63,VDR	11
Organ Development	skin development	3.49E-03		-0.237	ABHD5,BCL11B,FRAS1,ITGA2,KDR,LRP4,NGFR,NOTCH1,TFDP1,TP63,VDR	11
Organismal Development	tooth development	3.60E-03			AXIN2,BCL11B,ITGA6,LRP4,NGFR,TP63	6
Embryonic Development	tooth development	3.60E-03			AXIN2,BCL11B,ITGA6,LRP4,NGFR,TP63	6
Organ Development	tooth development	3.60E-03			AXIN2,BCL11B,ITGA6,LRP4,NGFR,TP63	6
Digestive System Development and Function	tooth development	3.60E-03			AXIN2,BCL11B,ITGA6,LRP4,NGFR,TP63	6
Cellular Movement	migration of tumor cell lines	3.64E-03		0.763	CD97,DBF4 (includes EG:10926),DPP4,E2F5,ECT2,ITGA2,ITGA6,ITGB3,JUN,KANK1,KRAS,LASP1,MME,NOV,PRMT6,SOD2,SPP1 (includes EG:20750),VSNL1	18
Nervous System Development and Function	regeneration of neurites	3.69E-03			BDNF,GFAP,JUN,NTN1	4
Cellular Assembly and Organization	regeneration of neurites	3.69E-03			BDNF,GFAP,JUN,NTN1	4
Cancer	renal cancer	3.71E-03			ATP2B1,BPGM,CHRNB1,FOXO1,ITGB3,KDR,KRAS,MME,MT2A,PADI2,PBRM1,S100A12,SOD2	13
Renal and Urological Disease	renal cancer	3.71E-03			ATP2B1,BPGM,CHRNB1,FOXO1,ITGB3,KDR,KRAS,MME,MT2A,PADI2,PBRM1,S100A12,SOD2	13
Cell Cycle	cell cycle progression	3.81E-03		1.820	ARHGAP18,C10orf46,CBX7,DBF4 (includes EG:10926),DPP4,E2F3,E2F5,ELF4,FGFRL1,FOXO1,FOXO4,GATA3,HIPK2,HOXB3,JUN,KDR,KRAS,MAX,MT2A,NGFR,NKX3-1,NOTCH1,PARP1,PBRM1,PFDN4,PLAGL1,RAN,SPP1 (includes EG:20750),TFDP1,TOP1,TP63,UHMK1	32
Nervous System Development and Function	abnormal morphology of lumbar 4 dorsal root ganglia	3.84E-03			BDNF,NGFR	2
Tissue Morphology	abnormal morphology of lumbar 4 dorsal root ganglia	3.84E-03			BDNF,NGFR	2
Cell Cycle	arrest in G2/M phase of fibroblast cell lines	3.84E-03			JUN,PARP1	2
Connective Tissue Development and Function	arrest in G2/M phase of fibroblast cell lines	3.84E-03			JUN,PARP1	2
Cell-To-Cell Signaling and Interaction	binding of keratinocytes	3.84E-03			ITGA3,ITGA6	2
Hair and Skin Development and Function	binding of keratinocytes	3.84E-03			ITGA3,ITGA6	2
Developmental Disorder	hypoplasia of pancreas	3.84E-03			ITGA3,ITGA6	2
Gastrointestinal Disease	hypoplasia of pancreas	3.84E-03			ITGA3,ITGA6	2
Endocrine System Disorders	hypoplasia of pancreas	3.84E-03			ITGA3,ITGA6	2
Cellular Movement	migration of leukemia cells	3.84E-03			KDR,TP63	2
Neurological Disease	neuritic dystrophy	3.84E-03			MME,SOD2	2
Inflammatory Disease	neuritic dystrophy	3.84E-03			MME,SOD2	2
DNA Replication, Recombination, and Repair	relaxation of DNA	3.84E-03			PARP1,TOP1	2
Organismal Injury and Abnormalities	wound	3.89E-03			CNN2,ITGA2,ITGB3,MT2A,NOTCH1,PARP1,SPP1 (includes EG:20750),TP63	8
Digestive System Development and Function	morphology of digestive system	3.90E-03			BCL11B,BDNF,CDON,CYP26A1,ENTPD5,GLIS3,ITGA3,ITGA6,JUN,KRAS,LRP4,MT2A,NGFR,PDE3B,SLC4A4,SOD2,SPP1 (includes EG:20750),TP63,VDR,XRCC5	20
Cellular Development	proliferation of muscle cells	3.90E-03		-0.804	ATP2B1,BDNF,E2F3,FOXO1,ITGA2,ITGA6,ITGB3,JUN,KRAS,NOTCH1,NOV,SPP1 (includes EG:20750),TNFRSF10A	13
Cellular Growth and Proliferation	proliferation of muscle cells	3.90E-03		-0.804	ATP2B1,BDNF,E2F3,FOXO1,ITGA2,ITGA6,ITGB3,JUN,KRAS,NOTCH1,NOV,SPP1 (includes EG:20750),TNFRSF10A	13
Skeletal and Muscular System Development and Function	proliferation of muscle cells	3.90E-03		-0.804	ATP2B1,BDNF,E2F3,FOXO1,ITGA2,ITGA6,ITGB3,JUN,KRAS,NOTCH1,NOV,SPP1 (includes EG:20750),TNFRSF10A	13
Cell Cycle	G1 phase	3.91E-03		-0.599	E2F3,E2F5,ELF4,FOXO1,FOXO4,JUN,KDR,KRAS,NOTCH1,PNPT1,SOD2,TFDP1,TOPBP1,TP63,YWHAG	15
Cardiovascular System Development and Function	morphology of cardiovascular system	3.93E-03			ADAM19,CDON,CYP26A1,EPAS1,FGFRL1,FLVCR1,FOXO1,GATA3,GFAP,ITGB3,JUN,KDR,KRAS,LASP1,MTERFD2,NGFR,NOL3,NOTCH1,NOV,SOD2,SPP1 (includes EG:20750),TLL1	22
Neurological Disease	Alzheimer's disease	3.97E-03			BDNF,CHI3L1,CHRM2,DLGAP2,GFAP,JUN,LRP1B,LRP4,MFN1,MME,NAV3,NEFL,NGFR,NOTCH1,PDE3B,RAB6A,SOD2,UBQLN1,VDR	19
Psychological Disorders	Alzheimer's disease	3.97E-03			BDNF,CHI3L1,CHRM2,DLGAP2,GFAP,JUN,LRP1B,LRP4,MFN1,MME,NAV3,NEFL,NGFR,NOTCH1,PDE3B,RAB6A,SOD2,UBQLN1,VDR	19
Cancer	benign prostatic hyperplasia	4.03E-03			ENTPD5,ETV5,PDE11A	3
Reproductive System Disease	benign prostatic hyperplasia	4.03E-03			ENTPD5,ETV5,PDE11A	3
Cell Death	cell viability of granule cells	4.03E-03			BDNF,HDAC5,PLAGL1	3
Nervous System Development and Function	cell viability of granule cells	4.03E-03			BDNF,HDAC5,PLAGL1	3
Cellular Function and Maintenance	function of microglia	4.03E-03			CD200,MT2A,PARP1	3
Antigen Presentation	function of microglia	4.03E-03			CD200,MT2A,PARP1	3
Hematological System Development and Function	function of microglia	4.03E-03			CD200,MT2A,PARP1	3
Nervous System Development and Function	quantity of neurons	4.04E-03		-1.267	BDNF,DLGAP2,HIPK2,HOXB3,NEFL,NGFR,NHLH2,NOTCH1,NTN1,SPP1 (includes EG:20750),XRCC5	11
Tissue Morphology	quantity of neurons	4.04E-03		-1.267	BDNF,DLGAP2,HIPK2,HOXB3,NEFL,NGFR,NHLH2,NOTCH1,NTN1,SPP1 (includes EG:20750),XRCC5	11
Cellular Movement	migration of tumor cells	4.05E-03		-1.285	CD97,DPP4,ITGA3,KDR,LSP1 (includes EG:16985),PDGFD,SPP1 (includes EG:20750),TP63	8
Cell Cycle	interphase	4.06E-03		-0.282	DBF4 (includes EG:10926),DPP4,E2F3,E2F5,ELF4,FOXN3,FOXO1,FOXO4,JUN,KDR,KRAS,MAX,MEIS2,NOTCH1,PARP1,PNPT1,SOD2,TFDP1,TOPBP1,TP63,XRCC5,YWHAG	22
Cellular Assembly and Organization	assembly of intercellular junctions	4.15E-03		-1.398	BDNF,CAPRIN1,HIPK2,ITGB3,KY,NGFR,NRN1,PARD6B,YWHAG	9
Cellular Function and Maintenance	assembly of intercellular junctions	4.15E-03		-1.398	BDNF,CAPRIN1,HIPK2,ITGB3,KY,NGFR,NRN1,PARD6B,YWHAG	9
Cell-To-Cell Signaling and Interaction	assembly of intercellular junctions	4.15E-03		-1.398	BDNF,CAPRIN1,HIPK2,ITGB3,KY,NGFR,NRN1,PARD6B,YWHAG	9
Tissue Development	assembly of intercellular junctions	4.15E-03		-1.398	BDNF,CAPRIN1,HIPK2,ITGB3,KY,NGFR,NRN1,PARD6B,YWHAG	9
Cell Morphology	morphology of intercellular junctions	4.21E-03			CAPRIN1,LRP4,NRN1,SNTB2,YWHAG	5
Cell-To-Cell Signaling and Interaction	morphology of intercellular junctions	4.21E-03			CAPRIN1,LRP4,NRN1,SNTB2,YWHAG	5
Cellular Movement	invasion of tumor cell lines	4.25E-03		0.172	BDNF,CD97,CSPG4,DPP4,E2F5,ECT2,ENTPD5,EZR,HIPK2,ITGA3,ITGB3,JUN,NOV,RALA,S100A12,SOD2,SPP1 (includes EG:20750)	17
Cell Death	cell death of tumor cells	4.30E-03		0.429	BDNF,DAPK1,DPP4,FOXO1,FOXO4,HIPK2,JUN,KDR,KRAS,NGFR,NOTCH1,PARP1,TNFRSF10A	13
Tumor Morphology	cell death of tumor cells	4.30E-03		0.429	BDNF,DAPK1,DPP4,FOXO1,FOXO4,HIPK2,JUN,KDR,KRAS,NGFR,NOTCH1,PARP1,TNFRSF10A	13
Cell Death	apoptosis of thymocytes	4.33E-03		1.067	BCL11B,JUN,MT2A,PARP1,SATB1,SPP1 (includes EG:20750),ZC3H8	7
Cancer	tumorigenesis of brain tumor	4.43E-03			GFAP,KRAS,PARP1,XRCC5	4
Neurological Disease	tumorigenesis of brain tumor	4.43E-03			GFAP,KRAS,PARP1,XRCC5	4
Organismal Development	cardiogenesis	4.47E-03			ADAM19,BDNF,CYP26A1,FGF12,FGFRL1,FOXO1,GATA3,HDAC5,INTU,NOTCH1,PBRM1,SLC22A5,SOD2,TLL1	14
Embryonic Development	cardiogenesis	4.47E-03			ADAM19,BDNF,CYP26A1,FGF12,FGFRL1,FOXO1,GATA3,HDAC5,INTU,NOTCH1,PBRM1,SLC22A5,SOD2,TLL1	14
Tissue Development	cardiogenesis	4.47E-03			ADAM19,BDNF,CYP26A1,FGF12,FGFRL1,FOXO1,GATA3,HDAC5,INTU,NOTCH1,PBRM1,SLC22A5,SOD2,TLL1	14
Organ Development	cardiogenesis	4.47E-03			ADAM19,BDNF,CYP26A1,FGF12,FGFRL1,FOXO1,GATA3,HDAC5,INTU,NOTCH1,PBRM1,SLC22A5,SOD2,TLL1	14
Cardiovascular System Development and Function	cardiogenesis	4.47E-03			ADAM19,BDNF,CYP26A1,FGF12,FGFRL1,FOXO1,GATA3,HDAC5,INTU,NOTCH1,PBRM1,SLC22A5,SOD2,TLL1	14
Nervous System Development and Function	development of nerves	4.50E-03			ADAM19,BDNF,HOXB3,NGFR,SEMA3D	5
Tissue Development	development of nerves	4.50E-03			ADAM19,BDNF,HOXB3,NGFR,SEMA3D	5
Cancer	cell transformation	4.50E-03		-1.370	BCL11A,DAPK1,FOXO4,ICMT,JUN,KRAS,MAX,NGFR,NOL3,NOTCH1,PDGFD,SPP1 (includes EG:20750),TACC1,TFDP1,TOP1,TP63,VDR	17
Organ Morphology	morphology of skin	4.52E-03			BCL11B,BDNF,E2F3,E2F5,ITGA3,ITGA6,NGFR,PLAGL1,RSPO2,TP63,VDR	11
Cell Morphology	morphology of blood cells	4.56E-03			ABHD5,BCL11A,BCL11B,CD200,CHI3L1,CNN2,EBF1,ELF4,ENTPD5,GATA3,HMGB3,MT2A,NGFR,SLC4A4,SPP1 (includes EG:20750),XRCC5	16
Cellular Development	differentiation of cells	4.57E-03		-1.834	ABHD5,AQP3,AXIN2,BCL11A,BCL11B,BDNF,BHLHE22,CBX3,CD200,CDON,CHI3L1,CTHRC1,CYP26A1,DPP4,EBF1,ECT2,ELF4,EPAS1,ETV5,FLVCR1,FOXO1,FOXO4,GATA3,GLIS3,HDAC5,HMGB3,ITGA2,ITGA6,ITGB3,JUN,KDR,KRAS,MAX,MME,NGFR,NOTCH1,NOV,PARP1,PLAGL1,RSPO2,SATB1,SMAP1,SOD2,SOX10,SPP1 (includes EG:20750),TBL1X,TP63,TSC22D3,VDR,XRCC5,YWHAG	51
Developmental Disorder	congenital anomaly of brain	4.60E-03			CDON,CYP26A1,E2F5,HIPK2,INTU,LARGE,PARP1,TFDP1,TRPM6	9
Neurological Disease	congenital anomaly of brain	4.60E-03			CDON,CYP26A1,E2F5,HIPK2,INTU,LARGE,PARP1,TFDP1,TRPM6	9
Cell Cycle	entry into S phase of fibroblasts	4.65E-03			E2F3,E2F5,TFDP1	3
Connective Tissue Development and Function	entry into S phase of fibroblasts	4.65E-03			E2F3,E2F5,TFDP1	3
Organismal Development	morphology of body cavity	4.65E-03			FGFRL1,ITGA6,NGFR	3
Developmental Disorder	oligodactyly	4.65E-03			ITGA3,ITGA6,RSPO2	3
Skeletal and Muscular Disorders	oligodactyly	4.65E-03			ITGA3,ITGA6,RSPO2	3
Hereditary Disorder	oligodactyly	4.65E-03			ITGA3,ITGA6,RSPO2	3
Cell Death	cell viability of neurons	4.75E-03		-1.046	BDNF,E2F3,GATA3,HDAC5,JUN,NEFL,NGFR,NTN1,PLAGL1	9
Nervous System Development and Function	cell viability of neurons	4.75E-03		-1.046	BDNF,E2F3,GATA3,HDAC5,JUN,NEFL,NGFR,NTN1,PLAGL1	9
Cancer	tumorigenesis of breast cancer cell lines	4.83E-03		-1.223	EPAS1,ITGA2,ITGA3,NTN4	4
Reproductive System Disease	tumorigenesis of breast cancer cell lines	4.83E-03		-1.223	EPAS1,ITGA2,ITGA3,NTN4	4
Cell Morphology	morphogenesis of neurites	4.94E-03		0.339	BDNF,DLGAP2,KDR,MFN1,MT2A,NEFL,NGFR,NOTCH1,NTN1,RALA,SEMA3D,UHMK1	12
Cellular Development	morphogenesis of neurites	4.94E-03		0.339	BDNF,DLGAP2,KDR,MFN1,MT2A,NEFL,NGFR,NOTCH1,NTN1,RALA,SEMA3D,UHMK1	12
Nervous System Development and Function	morphogenesis of neurites	4.94E-03		0.339	BDNF,DLGAP2,KDR,MFN1,MT2A,NEFL,NGFR,NOTCH1,NTN1,RALA,SEMA3D,UHMK1	12
Cellular Assembly and Organization	morphogenesis of neurites	4.94E-03		0.339	BDNF,DLGAP2,KDR,MFN1,MT2A,NEFL,NGFR,NOTCH1,NTN1,RALA,SEMA3D,UHMK1	12
Cellular Function and Maintenance	morphogenesis of neurites	4.94E-03		0.339	BDNF,DLGAP2,KDR,MFN1,MT2A,NEFL,NGFR,NOTCH1,NTN1,RALA,SEMA3D,UHMK1	12
Tissue Development	morphogenesis of neurites	4.94E-03		0.339	BDNF,DLGAP2,KDR,MFN1,MT2A,NEFL,NGFR,NOTCH1,NTN1,RALA,SEMA3D,UHMK1	12
Cell Death	apoptosis of fibroblasts	5.08E-03		0.874	DAPK1,FOXO1,JUN,KRAS,MT2A,NOTCH1,PARP1,TFDP1,TNFRSF10A	9
Nervous System Development and Function	morphology of brain	5.15E-03			BDNF,CDON,CSPG4,CYP26A1,E2F5,EBF1,FGFRL1,GATA3,ITGA3,ITGA6,JUN,NGFR,NOTCH1,NTN1,SOD2,SPP1 (includes EG:20750),SS18L1	17
Organ Morphology	morphology of brain	5.15E-03			BDNF,CDON,CSPG4,CYP26A1,E2F5,EBF1,FGFRL1,GATA3,ITGA3,ITGA6,JUN,NGFR,NOTCH1,NTN1,SOD2,SPP1 (includes EG:20750),SS18L1	17
Organismal Development	abnormal morphology of bone	5.23E-03			CDON,CYP26A1,E2F5,FGFRL1,FLVCR1,HOXB3,ITGA3,ITGA6,NOV,PLAGL1,RSPO2,SLC4A4,TP63,VDR	14
Embryonic Development	abnormal morphology of bone	5.23E-03			CDON,CYP26A1,E2F5,FGFRL1,FLVCR1,HOXB3,ITGA3,ITGA6,NOV,PLAGL1,RSPO2,SLC4A4,TP63,VDR	14
Tissue Development	abnormal morphology of bone	5.23E-03			CDON,CYP26A1,E2F5,FGFRL1,FLVCR1,HOXB3,ITGA3,ITGA6,NOV,PLAGL1,RSPO2,SLC4A4,TP63,VDR	14
Organ Development	abnormal morphology of bone	5.23E-03			CDON,CYP26A1,E2F5,FGFRL1,FLVCR1,HOXB3,ITGA3,ITGA6,NOV,PLAGL1,RSPO2,SLC4A4,TP63,VDR	14
Organ Morphology	abnormal morphology of bone	5.23E-03			CDON,CYP26A1,E2F5,FGFRL1,FLVCR1,HOXB3,ITGA3,ITGA6,NOV,PLAGL1,RSPO2,SLC4A4,TP63,VDR	14
Connective Tissue Development and Function	abnormal morphology of bone	5.23E-03			CDON,CYP26A1,E2F5,FGFRL1,FLVCR1,HOXB3,ITGA3,ITGA6,NOV,PLAGL1,RSPO2,SLC4A4,TP63,VDR	14
Skeletal and Muscular System Development and Function	abnormal morphology of bone	5.23E-03			CDON,CYP26A1,E2F5,FGFRL1,FLVCR1,HOXB3,ITGA3,ITGA6,NOV,PLAGL1,RSPO2,SLC4A4,TP63,VDR	14
Cell Death	cell death of sensory neurons	5.26E-03		0.739	BDNF,HIPK2,JUN,NGFR	4
Cellular Development	proliferation of neuronal progenitor cells	5.26E-03			BDNF,CDON,E2F3,FOXO1	4
Cellular Growth and Proliferation	proliferation of neuronal progenitor cells	5.26E-03			BDNF,CDON,E2F3,FOXO1	4
Nervous System Development and Function	proliferation of neuronal progenitor cells	5.26E-03			BDNF,CDON,E2F3,FOXO1	4
Organ Morphology	abnormal morphology of granular layer of epidermis	5.32E-03			BCL11B,TP63,VDR	3
Organ Morphology	abnormal morphology of urinary bladder	5.32E-03			CHRM2,ITGA3,ITGA6	3
Cell-To-Cell Signaling and Interaction	adhesion of stomach cancer cell lines	5.32E-03			ITGA2,ITGA3	2
Tissue Development	adhesion of stomach cancer cell lines	5.32E-03			ITGA2,ITGA3	2
Nervous System Development and Function	chemoattraction of axons	5.32E-03			BDNF,NTN1	2
Cellular Assembly and Organization	chemoattraction of axons	5.32E-03			BDNF,NTN1	2
Cellular Movement	chemoattraction of axons	5.32E-03			BDNF,NTN1	2
Cell-To-Cell Signaling and Interaction	chemoattraction of axons	5.32E-03			BDNF,NTN1	2
Nervous System Development and Function	discharge of cells	5.32E-03			BDNF,NOTCH1	2
Cellular Function and Maintenance	discharge of cells	5.32E-03			BDNF,NOTCH1	2
Tissue Development	formation of basal lamina	5.32E-03			ITGA3,ITGA6	2
Endocrine System Disorders	hypoparathyroidism	5.32E-03			GATA3,VDR	2
Metabolic Disease	hypoparathyroidism	5.32E-03			GATA3,VDR	2
Organismal Development	morphogenesis of skin	5.32E-03			ITGA2,TP63	2
Embryonic Development	morphogenesis of skin	5.32E-03			ITGA2,TP63	2
Hair and Skin Development and Function	morphogenesis of skin	5.32E-03			ITGA2,TP63	2
Tissue Development	morphogenesis of skin	5.32E-03			ITGA2,TP63	2
Organ Development	morphogenesis of skin	5.32E-03			ITGA2,TP63	2
Organ Morphology	morphogenesis of skin	5.32E-03			ITGA2,TP63	2
Cell Morphology	morphology of serotonergic neurons	5.32E-03			BDNF,GATA3	2
Nervous System Development and Function	morphology of serotonergic neurons	5.32E-03			BDNF,GATA3	2
Tissue Morphology	morphology of serotonergic neurons	5.32E-03			BDNF,GATA3	2
Cellular Development	myelination of Schwann cells	5.32E-03			BDNF,NGFR	2
Nervous System Development and Function	myelination of Schwann cells	5.32E-03			BDNF,NGFR	2
Cellular Development	myelination of dorsal root ganglion cells	5.32E-03			BDNF,NGFR	2
Nervous System Development and Function	myelination of dorsal root ganglion cells	5.32E-03			BDNF,NGFR	2
Tissue Development	myelination of dorsal root ganglion cells	5.32E-03			BDNF,NGFR	2
Cellular Response to Therapeutics	radioresistance of tumor cell lines	5.32E-03			ATG3 (includes EG:171415),SOD2	2
Molecular Transport	transport of urea	5.32E-03			AQP3,SLC14A1	2
Cellular Development	proliferation of cancer cells	5.33E-03		-0.284	BAMBI,ICMT,KDR,KRAS,NKX3-1,NOTCH1,NOV,PARP1,PLAGL1,SPP1 (includes EG:20750),TP63,XRCC5	12
Cellular Growth and Proliferation	proliferation of cancer cells	5.33E-03		-0.284	BAMBI,ICMT,KDR,KRAS,NKX3-1,NOTCH1,NOV,PARP1,PLAGL1,SPP1 (includes EG:20750),TP63,XRCC5	12
Tumor Morphology	proliferation of cancer cells	5.33E-03		-0.284	BAMBI,ICMT,KDR,KRAS,NKX3-1,NOTCH1,NOV,PARP1,PLAGL1,SPP1 (includes EG:20750),TP63,XRCC5	12
Tissue Development	development of epithelial tissue	5.35E-03		-1.562	BCL11B,BDNF,ECT2,FOXO1,FRAS1,ITGB3,JUN,KDR,MYO1E,NOTCH1,NTN1,SLC14A1,SOX10,SPP1 (includes EG:20750),TP63,YWHAG	16
Organismal Development	morphology of tooth	5.44E-03			BCL11B,CDON,LRP4,NGFR,TP63	5
Digestive System Development and Function	morphology of tooth	5.44E-03			BCL11B,CDON,LRP4,NGFR,TP63	5
Protein Synthesis	synthesis of protein	5.50E-03	Decreased	-3.101	BDNF,FOXO1,ITGA2,JUN,MRPL17 (includes EG:171061),MRPS7,MTERFD2,NCBP1,NOTCH1,NTN1,PPAT,SOD2,SPP1 (includes EG:20750),TP63,VDR	15
Cell Morphology	formation of filopodia	5.59E-03		-0.501	EZR,FNBP1L,ITGA3,ITGA6,NGFR,PAK7,RALA	7
Cellular Assembly and Organization	formation of filopodia	5.59E-03		-0.501	EZR,FNBP1L,ITGA3,ITGA6,NGFR,PAK7,RALA	7
Cellular Function and Maintenance	formation of filopodia	5.59E-03		-0.501	EZR,FNBP1L,ITGA3,ITGA6,NGFR,PAK7,RALA	7
Cell Death	cell viability of lung cancer cell lines	5.71E-03		0.889	AQP3,KRAS,NOTCH1,PARP1	4
Cellular Function and Maintenance	function of neuroglia	5.71E-03			CD200,GFAP,MT2A,PARP1	4
Developmental Disorder	growth failure	5.73E-03			BDNF,CHRM2,FGFRL1,FLRT3,FOXO1,GLIS3,HIPK2,ITGA3,ITGA6,KRAS,LGI1,MFN1,NGFR,NOTCH1,SATB1,SLC14A1,SLC4A4,SOD2,TFDP1,VDR,XRCC5	21
Embryonic Development	migration of embryonic cells	5.74E-03			BDNF,CYP26A1,ITGB3,JUN,NGFR,SOX10	6
Cellular Movement	migration of embryonic cells	5.74E-03			BDNF,CYP26A1,ITGB3,JUN,NGFR,SOX10	6
Organismal Development	mineralization of bone	5.83E-03			AXIN2,DUOX2 (includes EG:214593),EBF1,ITGA2,RSPO2,SPP1 (includes EG:20750),VDR	7
Embryonic Development	mineralization of bone	5.83E-03			AXIN2,DUOX2 (includes EG:214593),EBF1,ITGA2,RSPO2,SPP1 (includes EG:20750),VDR	7
Tissue Development	mineralization of bone	5.83E-03			AXIN2,DUOX2 (includes EG:214593),EBF1,ITGA2,RSPO2,SPP1 (includes EG:20750),VDR	7
Organ Development	mineralization of bone	5.83E-03			AXIN2,DUOX2 (includes EG:214593),EBF1,ITGA2,RSPO2,SPP1 (includes EG:20750),VDR	7
Connective Tissue Development and Function	mineralization of bone	5.83E-03			AXIN2,DUOX2 (includes EG:214593),EBF1,ITGA2,RSPO2,SPP1 (includes EG:20750),VDR	7
Skeletal and Muscular System Development and Function	mineralization of bone	5.83E-03			AXIN2,DUOX2 (includes EG:214593),EBF1,ITGA2,RSPO2,SPP1 (includes EG:20750),VDR	7
Cellular Development	differentiation of osteoblasts	5.97E-03		1.101	AXIN2,CD200,CTHRC1,ELF4,GLIS3,HDAC5,NOTCH1,RSPO2,SPP1 (includes EG:20750)	9
Skeletal and Muscular System Development and Function	differentiation of osteoblasts	5.97E-03		1.101	AXIN2,CD200,CTHRC1,ELF4,GLIS3,HDAC5,NOTCH1,RSPO2,SPP1 (includes EG:20750)	9
Cardiovascular Disease	heart disease	5.98E-03		-1.039	CDR2L,CHI3L1,CHRM2,CHRNB1,DPP4,DSC2,E2F3,F5,FGFRL1,FLRT3,FRMD4A,ITGB3,JUN,KCNMB1,MIA3,NHLH2,NOTCH1,NOV,PDE11A,PDE3B,PPIF,PRR16,SOD2,SPP1 (includes EG:20750),TLL1,VDR	26
Nervous System Development and Function	abnormal morphology of choroid plexus	6.04E-03			E2F5,ITGA3,ITGA6	3
Organ Morphology	abnormal morphology of choroid plexus	6.04E-03			E2F5,ITGA3,ITGA6	3
Organ Morphology	abnormal morphology of collecting tubule	6.04E-03			ITGA3,MT2A,SPP1 (includes EG:20750)	3
Renal and Urological System Development and Function	abnormal morphology of collecting tubule	6.04E-03			ITGA3,MT2A,SPP1 (includes EG:20750)	3
Cell Morphology	abnormal morphology of microglia	6.04E-03			CD200,MT2A,SPP1 (includes EG:20750)	3
Nervous System Development and Function	abnormal morphology of microglia	6.04E-03			CD200,MT2A,SPP1 (includes EG:20750)	3
Antigen Presentation	abnormal morphology of microglia	6.04E-03			CD200,MT2A,SPP1 (includes EG:20750)	3
Hematological System Development and Function	abnormal morphology of microglia	6.04E-03			CD200,MT2A,SPP1 (includes EG:20750)	3
Inflammatory Response	abnormal morphology of microglia	6.04E-03			CD200,MT2A,SPP1 (includes EG:20750)	3
Cell Death	cell death of photoreceptors	6.04E-03			BDNF,CD200,NGFR	3
Cellular Movement	invasion of carcinoma cells	6.04E-03			CD97,ITGA2,ITGA6	3
Tumor Morphology	invasion of carcinoma cells	6.04E-03			CD97,ITGA2,ITGA6	3
Cellular Assembly and Organization	stabilization of chromosomes	6.04E-03			PARP1,RAN,XRCC5	3
DNA Replication, Recombination, and Repair	stabilization of chromosomes	6.04E-03			PARP1,RAN,XRCC5	3
Cellular Movement	invasion of cancer cells	6.14E-03		-1.263	CD97,DPP4,ITGA2,ITGA6,NOV	5
Tumor Morphology	invasion of cancer cells	6.14E-03		-1.263	CD97,DPP4,ITGA2,ITGA6,NOV	5
Neurological Disease	schizophrenia	6.20E-03			BDNF,CHI3L1,CHRM2,CHRNB1,EBF1,GFAP,LARGE,LGI1,NEFL,NTNG1,PCLO,SLC14A1,SNAP29,SOD2,SOX10,TRANK1,UHMK1,VSNL1	18
Hereditary Disorder	schizophrenia	6.20E-03			BDNF,CHI3L1,CHRM2,CHRNB1,EBF1,GFAP,LARGE,LGI1,NEFL,NTNG1,PCLO,SLC14A1,SNAP29,SOD2,SOX10,TRANK1,UHMK1,VSNL1	18
Psychological Disorders	schizophrenia	6.20E-03			BDNF,CHI3L1,CHRM2,CHRNB1,EBF1,GFAP,LARGE,LGI1,NEFL,NTNG1,PCLO,SLC14A1,SNAP29,SOD2,SOX10,TRANK1,UHMK1,VSNL1	18
Cancer	genital tumor	6.39E-03			BAMBI,CCT5,CHI3L1,CXCL14,DPP4,E2F3,ECT2,ENTPD5,ETV5,GATA3,HIPK2,JUN,KDR,KRAS,LMTK2,LYPLA2,MME,NKX3-1,PARP1,PDCD2L,PDE11A,PPAT,SOD2,SPP1 (includes EG:20750),TOP1,VSTM2L,XRCC5,ZNF654	28
Reproductive System Disease	genital tumor	6.39E-03			BAMBI,CCT5,CHI3L1,CXCL14,DPP4,E2F3,ECT2,ENTPD5,ETV5,GATA3,HIPK2,JUN,KDR,KRAS,LMTK2,LYPLA2,MME,NKX3-1,PARP1,PDCD2L,PDE11A,PPAT,SOD2,SPP1 (includes EG:20750),TOP1,VSTM2L,XRCC5,ZNF654	28
Molecular Transport	concentration of triacylglycerol	6.42E-03		0.580	ABHD5,AQP3,BDNF,CXCL14,E2F3,ENTPD5,FOXO1,FOXO4,PDE3B,SOD2,SPP1 (includes EG:20750)	11
Lipid Metabolism	concentration of triacylglycerol	6.42E-03		0.580	ABHD5,AQP3,BDNF,CXCL14,E2F3,ENTPD5,FOXO1,FOXO4,PDE3B,SOD2,SPP1 (includes EG:20750)	11
Small Molecule Biochemistry	concentration of triacylglycerol	6.42E-03		0.580	ABHD5,AQP3,BDNF,CXCL14,E2F3,ENTPD5,FOXO1,FOXO4,PDE3B,SOD2,SPP1 (includes EG:20750)	11
Cellular Growth and Proliferation	proliferation of connective tissue cells	6.54E-03		-0.795	BCL11B,CTHRC1,FOXO1,FOXO4,ICMT,ITGB3,JUN,KRAS,NGFR,NOTCH1,PDGFD,PPAT,SOD2,SPP1 (includes EG:20750),TACC1,TNFRSF10A,TP63,VDR	18
Cellular Function and Maintenance	regulation of leukocytes	6.70E-03			GATA3,PARP1,SPP1 (includes EG:20750),VDR	4
Hematological System Development and Function	regulation of leukocytes	6.70E-03			GATA3,PARP1,SPP1 (includes EG:20750),VDR	4
Cellular Movement	emigration of phagocytes	6.82E-03			CNN2,NTN1,SPP1 (includes EG:20750)	3
Hematological System Development and Function	emigration of phagocytes	6.82E-03			CNN2,NTN1,SPP1 (includes EG:20750)	3
Immune Cell Trafficking	emigration of phagocytes	6.82E-03			CNN2,NTN1,SPP1 (includes EG:20750)	3
Inflammatory Response	emigration of phagocytes	6.82E-03			CNN2,NTN1,SPP1 (includes EG:20750)	3
Developmental Disorder	hypoplasia of embryonic tissue	6.82E-03			CYP26A1,FOXO1,RSPO2	3
Cancer	skin squamous cell carcinoma	6.82E-03			JUN,NOTCH1,SOD2	3
Dermatological Diseases and Conditions	skin squamous cell carcinoma	6.82E-03			JUN,NOTCH1,SOD2	3
Cell Morphology	abnormal morphology of hepatocytes	6.89E-03			ENTPD5,JUN,KRAS,MT2A,SOD2	5
Tissue Morphology	abnormal morphology of hepatocytes	6.89E-03			ENTPD5,JUN,KRAS,MT2A,SOD2	5
Organ Morphology	abnormal morphology of hepatocytes	6.89E-03			ENTPD5,JUN,KRAS,MT2A,SOD2	5
Digestive System Development and Function	abnormal morphology of hepatocytes	6.89E-03			ENTPD5,JUN,KRAS,MT2A,SOD2	5
Hepatic System Development and Function	abnormal morphology of hepatocytes	6.89E-03			ENTPD5,JUN,KRAS,MT2A,SOD2	5
Organ Morphology	abnormal morphology of renal tubule	6.95E-03			DAPK1,GLIS3,ITGA3,MT2A,MYO1E,SPP1 (includes EG:20750)	6
Renal and Urological System Development and Function	abnormal morphology of renal tubule	6.95E-03			DAPK1,GLIS3,ITGA3,MT2A,MYO1E,SPP1 (includes EG:20750)	6
Cell-To-Cell Signaling and Interaction	attachment of cells	6.95E-03	Decreased	-2.542	ITGA2,ITGA3,ITGA6,ITGB3,SPP1 (includes EG:20750),TP63	6
Tissue Development	attachment of cells	6.95E-03	Decreased	-2.542	ITGA2,ITGA3,ITGA6,ITGB3,SPP1 (includes EG:20750),TP63	6
Tissue Morphology	quantity of cells	6.95E-03		-1.500	BCL11A,BCL11B,BDNF,CD200,CD97,CHI3L1,CNN2,CXCL14,DLGAP2,EBF1,ELF4,EPAS1,FGFRL1,FLVCR1,FOXO1,GATA3,GLIS3,HIPK2,HMGB3,HOXB3,ITGA6,ITGB3,JUN,KDR,LSP1 (includes EG:16985),MT2A,NEFL,NGFR,NHLH2,NKX3-1,NOTCH1,NTN1,PAG1,PARP1,SATB1,SLC14A1,SLC4A4,SOD2,SPP1 (includes EG:20750),TFDP1,TMEM38B,TNFRSF10A,TP63,TSC22D3,VDR,XRCC5	46
Nervous System Development and Function	growth of neurites	7.01E-03		-1.206	BDNF,EZR,GFAP,ITGA3,ITGB3,JUN,KRAS,MT2A,NGFR,NOTCH1,NRN1,NTN1,PAK7,SEMA3D,TOP1	15
Cellular Assembly and Organization	growth of neurites	7.01E-03		-1.206	BDNF,EZR,GFAP,ITGA3,ITGB3,JUN,KRAS,MT2A,NGFR,NOTCH1,NRN1,NTN1,PAK7,SEMA3D,TOP1	15
Hair and Skin Development and Function	G1/S phase transition of epithelial cell lines	7.01E-03			E2F3,TFDP1	2
Cell Cycle	G1/S phase transition of epithelial cell lines	7.01E-03			E2F3,TFDP1	2
Neurological Disease	clonic seizure	7.01E-03			LGI1,MT2A	2
Developmental Disorder	hypoplasia of branchial arch	7.01E-03			CYP26A1,FOXO1	2
Nervous System Development and Function	size of neurites	7.01E-03			BDNF,NEFL	2
Cellular Assembly and Organization	size of neurites	7.01E-03			BDNF,NEFL	2
Molecular Transport	translocation of protein	7.01E-03			RAN,SOD2	2
Protein Trafficking	translocation of protein	7.01E-03			RAN,SOD2	2
Embryonic Development	dendritic growth/branching	7.12E-03		-0.067	BDNF,DLGAP2,MFN1,MT2A,NEFL,NGFR,NOTCH1	7
Cell Morphology	dendritic growth/branching	7.12E-03		-0.067	BDNF,DLGAP2,MFN1,MT2A,NEFL,NGFR,NOTCH1	7
Cellular Development	dendritic growth/branching	7.12E-03		-0.067	BDNF,DLGAP2,MFN1,MT2A,NEFL,NGFR,NOTCH1	7
Nervous System Development and Function	dendritic growth/branching	7.12E-03		-0.067	BDNF,DLGAP2,MFN1,MT2A,NEFL,NGFR,NOTCH1	7
Cellular Assembly and Organization	dendritic growth/branching	7.12E-03		-0.067	BDNF,DLGAP2,MFN1,MT2A,NEFL,NGFR,NOTCH1	7
Cellular Function and Maintenance	dendritic growth/branching	7.12E-03		-0.067	BDNF,DLGAP2,MFN1,MT2A,NEFL,NGFR,NOTCH1	7
Tissue Development	dendritic growth/branching	7.12E-03		-0.067	BDNF,DLGAP2,MFN1,MT2A,NEFL,NGFR,NOTCH1	7
Cellular Development	differentiation of connective tissue cells	7.16E-03		-1.735	AXIN2,CD200,CTHRC1,EBF1,ELF4,FOXO1,GLIS3,HDAC5,ITGA6,JUN,NGFR,NOTCH1,RSPO2,SOD2,SPP1 (includes EG:20750),TBL1X,VDR	17
Gastrointestinal Disease	pancreatitis	7.23E-03			CHRM2,F5,KRAS,MME	4
Endocrine System Disorders	pancreatitis	7.23E-03			CHRM2,F5,KRAS,MME	4
Inflammatory Disease	pancreatitis	7.23E-03			CHRM2,F5,KRAS,MME	4
Cell Death	apoptosis of tumor cell lines	7.37E-03		-0.389	BDNF,CNN2,CSPG4,DAPK1,E2F3,ENTPD5,EPAS1,FOXO1,HDAC5,HIPK2,ITPK1,JUN,KRAS,LSP1 (includes EG:16985),MAX,MME,MT2A,NGFR,NOL3,NOTCH1,NTN1,PARP1,PLAGL1,SOD2,SPP1 (includes EG:20750),TNFRSF10A,TOP1,TOPBP1,TP63,VSNL1,XRCC5,ZFYVE16	32
Cellular Movement	migration of endothelial cells	7.48E-03		-0.688	BDNF,CNN2,DPP4,FOXO1,GATA3,ITGA3,ITGB3,KDR,MAX,SPP1 (includes EG:20750),STK35	11
Cardiovascular System Development and Function	migration of endothelial cells	7.48E-03		-0.688	BDNF,CNN2,DPP4,FOXO1,GATA3,ITGA3,ITGB3,KDR,MAX,SPP1 (includes EG:20750),STK35	11
Organismal Development	growth of organism	7.56E-03		1.825	ADARB1,BDNF,DUOX2 (includes EG:214593),E2F3,FLVCR1,ICMT,KRAS,LRP4,MAX,NOTCH1,PARP1,PNPT1,SLC14A1,SOD2,TOPBP1,VDR,XRCC5	17
Cellular Development	development of blood cells	7.56E-03		-1.892	BCL11A,BCL11B,BPGM,CNN2,EBF1,ELF4,EPAS1,F5,FOXO1,GATA3,ITGB3,KDR,KRAS,MYO1E,NOTCH1,PAG1,PARP1,SATB1,SOD2,SPP1 (includes EG:20750),XRCC5	21
Hematological System Development and Function	development of blood cells	7.56E-03		-1.892	BCL11A,BCL11B,BPGM,CNN2,EBF1,ELF4,EPAS1,F5,FOXO1,GATA3,ITGB3,KDR,KRAS,MYO1E,NOTCH1,PAG1,PARP1,SATB1,SOD2,SPP1 (includes EG:20750),XRCC5	21
Hematopoiesis	development of blood cells	7.56E-03		-1.892	BCL11A,BCL11B,BPGM,CNN2,EBF1,ELF4,EPAS1,F5,FOXO1,GATA3,ITGB3,KDR,KRAS,MYO1E,NOTCH1,PAG1,PARP1,SATB1,SOD2,SPP1 (includes EG:20750),XRCC5	21
Organ Morphology	abnormal morphology of atrioventricular valve	7.66E-03			ADAM19,FGFRL1,TLL1	3
Cardiovascular System Development and Function	abnormal morphology of atrioventricular valve	7.66E-03			ADAM19,FGFRL1,TLL1	3
Cancer	follicular carcinoma	7.66E-03			E2F3,KDR,KRAS	3
Endocrine System Disorders	follicular carcinoma	7.66E-03			E2F3,KDR,KRAS	3
Nervous System Development and Function	long-term potentiation of hippocampal CA1 region	7.66E-03			BDNF,CD200,NOTCH1	3
Cell-To-Cell Signaling and Interaction	long-term potentiation of hippocampal CA1 region	7.66E-03			BDNF,CD200,NOTCH1	3
Cellular Movement	migration of skin cell lines	7.66E-03			KDR,NOTCH1,NTN4	3
Hair and Skin Development and Function	migration of skin cell lines	7.66E-03			KDR,NOTCH1,NTN4	3
Cell-To-Cell Signaling and Interaction	release of acetylcholine	7.66E-03			BDNF,CHRM2,NGFR	3
Molecular Transport	release of acetylcholine	7.66E-03			BDNF,CHRM2,NGFR	3
Small Molecule Biochemistry	release of acetylcholine	7.66E-03			BDNF,CHRM2,NGFR	3
Cancer	central nervous system tumor	7.67E-03		0.999	CHI3L1,DPP4,E2F3,ECT2,GFAP,HDAC5,HIPK2,KRAS,NOTCH1,PARP1,XRCC5	11
Renal and Urological System Development and Function	morphology of Urinary system	7.68E-03			CYP26A1,DAPK1,FGFRL1,GLIS3,ITGA3,ITGA6,LRP4,MT2A,MYO1E,SPP1 (includes EG:20750)	10
Cancer	lung tumor	7.68E-03			CHI3L1,CHRNB1,CXCL14,DAPK1,ECT2,EPAS1,HDAC5,HIPK2,ITGA2,ITGA3,JUN,KDR,KRAS,PAK7,SOD2,SPP1 (includes EG:20750),STK35,TOP1,TP63,XRCC5	20
Respiratory Disease	lung tumor	7.68E-03			CHI3L1,CHRNB1,CXCL14,DAPK1,ECT2,EPAS1,HDAC5,HIPK2,ITGA2,ITGA3,JUN,KDR,KRAS,PAK7,SOD2,SPP1 (includes EG:20750),STK35,TOP1,TP63,XRCC5	20
Inflammatory Disease	pulmonary emphysema	7.72E-03			CHRM2,JUN,PDE11A,PDE3B,VDR	5
Respiratory Disease	pulmonary emphysema	7.72E-03			CHRM2,JUN,PDE11A,PDE3B,VDR	5
Organismal Development	abnormal morphology of tooth	7.78E-03			BCL11B,CDON,LRP4,NGFR	4
Digestive System Development and Function	abnormal morphology of tooth	7.78E-03			BCL11B,CDON,LRP4,NGFR	4
Cellular Assembly and Organization	formation of tubules	7.78E-03			ITGA2,KDR,NKX3-1,NOTCH1	4
Tissue Development	formation of tubules	7.78E-03			ITGA2,KDR,NKX3-1,NOTCH1	4
Tumor Morphology	progression of malignant tumor	7.78E-03			CXCL14,FOXO1,FOXO4,SPP1 (includes EG:20750)	4
Cancer	lymphocytic leukemia	7.87E-03			BCL11B,DPP4,ITGA2,ITGA3,ITGA6,KRAS,MFN1,NOTCH1,PPAT	9
Hematological Disease	lymphocytic leukemia	7.87E-03			BCL11B,DPP4,ITGA2,ITGA3,ITGA6,KRAS,MFN1,NOTCH1,PPAT	9
Immunological Disease	lymphocytic leukemia	7.87E-03			BCL11B,DPP4,ITGA2,ITGA3,ITGA6,KRAS,MFN1,NOTCH1,PPAT	9
Respiratory Disease	chronic obstructive pulmonary disease	7.99E-03			CHRM2,GATA3,JUN,PDE11A,PDE3B,SPP1 (includes EG:20750),VDR	7
Organismal Development	morphogenesis of embryo	7.99E-03			CDON,FLVCR1,LRP4,MAB21L2,NOTCH1,RSPO2,TP63	7
Embryonic Development	morphogenesis of embryo	7.99E-03			CDON,FLVCR1,LRP4,MAB21L2,NOTCH1,RSPO2,TP63	7
Cell Death	apoptosis of epidermal cells	8.15E-03		1.413	JUN,NGFR,PARP1,TNFRSF10A,TP63	5
Tissue Morphology	quantity of macrophages	8.28E-03		0.586	CD200,CNN2,CXCL14,ITGB3,LSP1 (includes EG:16985),MT2A,SPP1 (includes EG:20750),VDR	8
Antigen Presentation	quantity of macrophages	8.28E-03		0.586	CD200,CNN2,CXCL14,ITGB3,LSP1 (includes EG:16985),MT2A,SPP1 (includes EG:20750),VDR	8
Hematological System Development and Function	quantity of macrophages	8.28E-03		0.586	CD200,CNN2,CXCL14,ITGB3,LSP1 (includes EG:16985),MT2A,SPP1 (includes EG:20750),VDR	8
Inflammatory Response	quantity of macrophages	8.28E-03		0.586	CD200,CNN2,CXCL14,ITGB3,LSP1 (includes EG:16985),MT2A,SPP1 (includes EG:20750),VDR	8
Nervous System Development and Function	excitatory postsynaptic potential	8.32E-03			BDNF,CAPRIN1,DOC2A,LGI1,NRN1,SHANK3	6
Cell-To-Cell Signaling and Interaction	excitatory postsynaptic potential	8.32E-03			BDNF,CAPRIN1,DOC2A,LGI1,NRN1,SHANK3	6
Tumor Morphology	inhibition of tumor	8.37E-03			CXCL14,ITGA6,NOTCH1,TNFRSF10A	4
Behavior	behavior	8.41E-03		0.037	BAMBI,BCL11B,BDNF,BHLHE22,CHRM2,CXCL14,DOC2A,ITGA3,JUN,KRAS,MME,NAA15,NGFR,NHLH2,NKX3-1,NOTCH1,NOV,NRN1,PAK7,PDE11A,SHANK3,SLC14A1,SOD2,TP63,VDR,XRCC5	26
Cancer	angiosarcoma	8.55E-03			KDR,KRAS,TP63	3
Nervous System Development and Function	quantity of neuroglia	8.61E-03		-1.426	BDNF,CD200,HIPK2,NGFR,NOTCH1	5
Tissue Morphology	quantity of neuroglia	8.61E-03		-1.426	BDNF,CD200,HIPK2,NGFR,NOTCH1	5
Cell Death	cell death of fibroblasts	8.78E-03		0.668	DAPK1,FOXO1,JUN,KRAS,MT2A,NOTCH1,PARP1,SOD2,TFDP1,TNFRSF10A	10
Cell Death	cell death of prostate cancer cell lines	8.83E-03		-0.327	ENTPD5,FOXO1,ICMT,MME,NGFR,PARP1,TNFRSF10A,TOP1	8
Cellular Development	proliferation of epithelial cell lines	8.83E-03		-0.144	HOXB3,ITGA2,KRAS,NOTCH1,NTN1,TFDP1,TP63,TSC22D3	8
Cellular Growth and Proliferation	proliferation of epithelial cell lines	8.83E-03		-0.144	HOXB3,ITGA2,KRAS,NOTCH1,NTN1,TFDP1,TP63,TSC22D3	8
Hair and Skin Development and Function	proliferation of epithelial cell lines	8.83E-03		-0.144	HOXB3,ITGA2,KRAS,NOTCH1,NTN1,TFDP1,TP63,TSC22D3	8
Cell Cycle	G2/M phase transition of fibroblasts	8.92E-03			KRAS,PARP1	2
Connective Tissue Development and Function	G2/M phase transition of fibroblasts	8.92E-03			KRAS,PARP1	2
Organismal Development	abnormal morphology of molar crown	8.92E-03			LRP4,NGFR	2
Digestive System Development and Function	abnormal morphology of molar crown	8.92E-03			LRP4,NGFR	2
Cellular Development	adipogenesis of fibroblasts	8.92E-03			E2F3,TFDP1	2
Connective Tissue Development and Function	adipogenesis of fibroblasts	8.92E-03			E2F3,TFDP1	2
Organismal Development	development of diaphragm	8.92E-03			FGFRL1,FOXO1	2
Embryonic Development	development of diaphragm	8.92E-03			FGFRL1,FOXO1	2
Tissue Development	development of diaphragm	8.92E-03			FGFRL1,FOXO1	2
Organ Development	development of diaphragm	8.92E-03			FGFRL1,FOXO1	2
Skeletal and Muscular System Development and Function	development of diaphragm	8.92E-03			FGFRL1,FOXO1	2
Respiratory System Development and Function	development of diaphragm	8.92E-03			FGFRL1,FOXO1	2
Cancer	juvenile myelomonocytic leukemia	8.92E-03			JUN,KRAS	2
Hematological Disease	juvenile myelomonocytic leukemia	8.92E-03			JUN,KRAS	2
Cell Death	loss of dorsal root ganglion cells	8.92E-03			BDNF,NGFR	2
Nervous System Development and Function	loss of dorsal root ganglion cells	8.92E-03			BDNF,NGFR	2
Cell-To-Cell Signaling and Interaction	loss of synapse	8.92E-03			BDNF,GFAP	2
Cell Morphology	morphology of cancer cells	8.92E-03			LSP1 (includes EG:16985),PLAGL1	2
Tumor Morphology	morphology of cancer cells	8.92E-03			LSP1 (includes EG:16985),PLAGL1	2
Embryonic Development	remodeling of neurons	8.92E-03			CSPG4,NTN4	2
Cell Morphology	remodeling of neurons	8.92E-03			CSPG4,NTN4	2
Cancer	urothelial carcinoma	8.92E-03			FOXO1,KRAS	2
Renal and Urological Disease	urothelial carcinoma	8.92E-03			FOXO1,KRAS	2
Cancer	lung adenocarcinoma	8.93E-03			ECT2,EPAS1,KDR,KRAS,PAK7,SPP1 (includes EG:20750),TP63	7
Hereditary Disorder	lung adenocarcinoma	8.93E-03			ECT2,EPAS1,KDR,KRAS,PAK7,SPP1 (includes EG:20750),TP63	7
Respiratory Disease	lung adenocarcinoma	8.93E-03			ECT2,EPAS1,KDR,KRAS,PAK7,SPP1 (includes EG:20750),TP63	7
Embryonic Development	branching of axons	8.98E-03		-0.452	BDNF,NGFR,NTN1,SEMA3D	4
Cell Morphology	branching of axons	8.98E-03		-0.452	BDNF,NGFR,NTN1,SEMA3D	4
Cellular Development	branching of axons	8.98E-03		-0.452	BDNF,NGFR,NTN1,SEMA3D	4
Nervous System Development and Function	branching of axons	8.98E-03		-0.452	BDNF,NGFR,NTN1,SEMA3D	4
Cellular Assembly and Organization	branching of axons	8.98E-03		-0.452	BDNF,NGFR,NTN1,SEMA3D	4
Cellular Function and Maintenance	branching of axons	8.98E-03		-0.452	BDNF,NGFR,NTN1,SEMA3D	4
Tissue Development	branching of axons	8.98E-03		-0.452	BDNF,NGFR,NTN1,SEMA3D	4
Organismal Development	development of heart ventricle	8.98E-03			FGFRL1,FOXO1,GATA3,NOTCH1	4
Embryonic Development	development of heart ventricle	8.98E-03			FGFRL1,FOXO1,GATA3,NOTCH1	4
Tissue Development	development of heart ventricle	8.98E-03			FGFRL1,FOXO1,GATA3,NOTCH1	4
Organ Development	development of heart ventricle	8.98E-03			FGFRL1,FOXO1,GATA3,NOTCH1	4
Cardiovascular System Development and Function	development of heart ventricle	8.98E-03			FGFRL1,FOXO1,GATA3,NOTCH1	4
Cell Morphology	plasticity of synapse	9.08E-03			BDNF,KDR,KRAS,MME,NGFR,YWHAG	6
Nervous System Development and Function	plasticity of synapse	9.08E-03			BDNF,KDR,KRAS,MME,NGFR,YWHAG	6
Cell-To-Cell Signaling and Interaction	plasticity of synapse	9.08E-03			BDNF,KDR,KRAS,MME,NGFR,YWHAG	6
Tissue Development	plasticity of synapse	9.08E-03			BDNF,KDR,KRAS,MME,NGFR,YWHAG	6
Cancer	myeloid leukemia	9.42E-03			E2F3,FOXO1,HOXB3,JUN,KRAS,NOTCH1,PPAT,TP63	8
Hematological Disease	myeloid leukemia	9.42E-03			E2F3,FOXO1,HOXB3,JUN,KRAS,NOTCH1,PPAT,TP63	8
Cellular Function and Maintenance	cellular homeostasis	9.47E-03	Decreased	-2.598	AQP3,ATG3 (includes EG:171415),BCL11A,BCL11B,CHP2,CHRM2,CHRNB1,DAPK1,DRAM1,ELF4,F5,FOXO1,GATA3,GFAP,ICMT,ITGB3,KDR,LARGE,MT2A,NOL3,NOTCH1,NTN4,PAG1,PARP1,PDE3B,PPIF,SATB1,SLC14A1,SLC22A5,SLC4A4,SOD2,SPP1 (includes EG:20750),TMEM38B,TNFRSF10A,VDR,XRCC5,ZC3H8	37
Nervous System Development and Function	development of autonomic nervous system	9.51E-03			GATA3,SOX10,TP63	3
Cell Death	cell death of connective tissue cells	9.52E-03		0.493	DAPK1,ENTPD5,FOXO1,ITGA6,ITGB3,JUN,KRAS,MICAL1,MT2A,NGFR,NOTCH1,PARP1,SOD2,SPP1 (includes EG:20750),TACC1,TFDP1,TNFRSF10A,TP63,VDR	19
Tissue Development	adhesion of extracellular matrix	9.56E-03			ITGA2,ITGA3,ITGA6,ITGB3,SPP1 (includes EG:20750)	5
Renal and Urological Disease	end stage renal disease	9.56E-03			MT2A,MYO1E,PDE11A,PDE3B,VDR	5
Cell Death	cell viability of carcinoma cell lines	9.62E-03		0.936	AQP3,KRAS,NOTCH1,PARP1	4
Organismal Injury and Abnormalities	formation of lesion	9.64E-03			BHLHE22,FRAS1,ITGB3,MT2A,NKX3-1,SOD2,SPP1 (includes EG:20750),TP63,VDR	9
Cellular Development	proliferation of tumor cell lines	9.66E-03		0.446	BCCIP,BDNF,CBX7,CNN2,DPP4,E2F3,E2F5,ECT2,ENTPD5,FGFRL1,FOXO1,HDAC5,HIPK2,ITGA6,JUN,KDR,KRAS,LRP1B,MAX,MT2A,NGFR,NKX3-1,NOTCH1,NOV,PLAGL1,PNPT1,RALA,RAN,SOD2,SPP1 (includes EG:20750),TNFRSF10A,TOP1,TP63,TRPM6,VDR,XRCC5,YWHAG	37
Cellular Growth and Proliferation	proliferation of tumor cell lines	9.66E-03		0.446	BCCIP,BDNF,CBX7,CNN2,DPP4,E2F3,E2F5,ECT2,ENTPD5,FGFRL1,FOXO1,HDAC5,HIPK2,ITGA6,JUN,KDR,KRAS,LRP1B,MAX,MT2A,NGFR,NKX3-1,NOTCH1,NOV,PLAGL1,PNPT1,RALA,RAN,SOD2,SPP1 (includes EG:20750),TNFRSF10A,TOP1,TP63,TRPM6,VDR,XRCC5,YWHAG	37
Dermatological Diseases and Conditions	plaque psoriasis	9.88E-03			GATA3,ITGA2,ITGA3,ITGA6,JUN,S100A12	6
Protein Trafficking	targeting of protein	9.88E-03			ICMT,RAB6A,RAN,UHMK1,YWHAG,ZFYVE16	6
Cancer	gastric cancer	1.00E-02			CHRNB1,DAPK1,KDR,KRAS,NGFR,SPP1 (includes EG:20750),TOP1,TP63	8
Gastrointestinal Disease	gastric cancer	1.00E-02			CHRNB1,DAPK1,KDR,KRAS,NGFR,SPP1 (includes EG:20750),TOP1,TP63	8
Cancer	benign tumor	1.01E-02		0.554	ADARB1,BDNF,CD97,CHRNB1,CXCL14,DAPK1,ENTPD5,FOXO1,FOXO4,JUN,KRAS,LARGE,LSP1 (includes EG:16985),MAX,NOTCH1,NOV,SOD2,SPP1 (includes EG:20750),TBL1X,TFDP1,TP63,VDR	22
Tissue Morphology	quantity of red blood cells	1.02E-02		0.017	EPAS1,FGFRL1,FLVCR1,HMGB3,ITGB3,JUN,KDR,SLC14A1,SLC4A4	9
Hematological System Development and Function	quantity of red blood cells	1.02E-02		0.017	EPAS1,FGFRL1,FLVCR1,HMGB3,ITGB3,JUN,KDR,SLC14A1,SLC4A4	9
Hematopoiesis	quantity of red blood cells	1.02E-02		0.017	EPAS1,FGFRL1,FLVCR1,HMGB3,ITGB3,JUN,KDR,SLC14A1,SLC4A4	9
Organismal Development	abnormal morphology of dorsal aorta	1.03E-02			FOXO1,NGFR,NOTCH1,TLL1	4
Tissue Morphology	abnormal morphology of dorsal aorta	1.03E-02			FOXO1,NGFR,NOTCH1,TLL1	4
Cardiovascular System Development and Function	abnormal morphology of dorsal aorta	1.03E-02			FOXO1,NGFR,NOTCH1,TLL1	4
Cell Death	cell death of motor neurons	1.03E-02		0.910	ADARB1,BDNF,NEFL,NGFR	4
Embryonic Development	migration of neural crest cells	1.03E-02			CYP26A1,ITGB3,JUN,SOX10	4
Cellular Movement	migration of neural crest cells	1.03E-02			CYP26A1,ITGB3,JUN,SOX10	4
Organismal Development	morphology of skull	1.03E-02			CDON,FGFRL1,GATA3,HOXB3,NOV,RSPO2,SLC4A4,TP63	8
Embryonic Development	morphology of skull	1.03E-02			CDON,FGFRL1,GATA3,HOXB3,NOV,RSPO2,SLC4A4,TP63	8
Tissue Development	morphology of skull	1.03E-02			CDON,FGFRL1,GATA3,HOXB3,NOV,RSPO2,SLC4A4,TP63	8
Organ Development	morphology of skull	1.03E-02			CDON,FGFRL1,GATA3,HOXB3,NOV,RSPO2,SLC4A4,TP63	8
Organ Morphology	morphology of skull	1.03E-02			CDON,FGFRL1,GATA3,HOXB3,NOV,RSPO2,SLC4A4,TP63	8
Connective Tissue Development and Function	morphology of skull	1.03E-02			CDON,FGFRL1,GATA3,HOXB3,NOV,RSPO2,SLC4A4,TP63	8
Skeletal and Muscular System Development and Function	morphology of skull	1.03E-02			CDON,FGFRL1,GATA3,HOXB3,NOV,RSPO2,SLC4A4,TP63	8
Cell Cycle	G1 phase of fibroblasts	1.05E-02			E2F3,JUN,TFDP1	3
Connective Tissue Development and Function	G1 phase of fibroblasts	1.05E-02			E2F3,JUN,TFDP1	3
Organ Morphology	abnormal morphology of seminal vesicle	1.05E-02			LASP1,NHLH2,NKX3-1	3
Reproductive System Development and Function	abnormal morphology of seminal vesicle	1.05E-02			LASP1,NHLH2,NKX3-1	3
Connective Tissue Development and Function	focus formation of fibroblast cell lines	1.05E-02			JUN,SPP1 (includes EG:20750),TACC1	3
Cell Death	cell viability of central nervous system cells	1.06E-02		0.125	BDNF,CHI3L1,HDAC5,JUN,PLAGL1	5
Organismal Development	ossification of bone	1.07E-02			EBF1,FGFRL1,FOXO1,HDAC5,NOV,PLAGL1,VDR	7
Embryonic Development	ossification of bone	1.07E-02			EBF1,FGFRL1,FOXO1,HDAC5,NOV,PLAGL1,VDR	7
Tissue Development	ossification of bone	1.07E-02			EBF1,FGFRL1,FOXO1,HDAC5,NOV,PLAGL1,VDR	7
Organ Development	ossification of bone	1.07E-02			EBF1,FGFRL1,FOXO1,HDAC5,NOV,PLAGL1,VDR	7
Connective Tissue Development and Function	ossification of bone	1.07E-02			EBF1,FGFRL1,FOXO1,HDAC5,NOV,PLAGL1,VDR	7
Skeletal and Muscular System Development and Function	ossification of bone	1.07E-02			EBF1,FGFRL1,FOXO1,HDAC5,NOV,PLAGL1,VDR	7
Cell Death	cell survival	1.07E-02		0.011	AQP3,ATG3 (includes EG:171415),BDNF,CHI3L1,CHP2,DPP4,E2F3,ETV5,EZR,FOXO1,GATA3,HDAC5,JUN,KDR,KRAS,MT2A,NEFL,NGFR,NKX3-1,NOTCH1,NTN1,NTN4,PARP1,PLAGL1,PPAT,SOD2,SOX10,SPP1 (includes EG:20750),TNFRSF10A,TOP1,TOPBP1,TP63,VDR,XRCC5	34
Neurological Disease	disorder of basal ganglia	1.07E-02			ATP2B1,BCL11B,BDNF,CHI3L1,CHRM2,ETV5,FGF12,FOXN3,GFAP,HDAC5,IER5,JUN,LRP4,MEIS2,MT2A,NEFL,PARP1,RAB6A,RAN,SLC14A1,SPP1 (includes EG:20750),TOP1,TSC22D3,VSNL1,ZMYND8	25
Cell Morphology	abnormal morphology of synapse	1.10E-02			CAPRIN1,LRP4,NRN1,SNTB2	4
Nervous System Development and Function	abnormal morphology of synapse	1.10E-02			CAPRIN1,LRP4,NRN1,SNTB2	4
Cell-To-Cell Signaling and Interaction	abnormal morphology of synapse	1.10E-02			CAPRIN1,LRP4,NRN1,SNTB2	4
Tissue Morphology	abnormal morphology of synapse	1.10E-02			CAPRIN1,LRP4,NRN1,SNTB2	4
Cancer	hyperplasia of skin	1.10E-02			ABHD5,KDR,NOTCH1,PARP1	4
Dermatological Diseases and Conditions	hyperplasia of skin	1.10E-02			ABHD5,KDR,NOTCH1,PARP1	4
Cellular Movement	recruitment of blood cells	1.10E-02		-0.913	BDNF,CD200,CHI3L1,CNN2,DPP4,KDR,LSP1 (includes EG:16985),NOTCH1,SPP1 (includes EG:20750),TNFRSF10A,VDR	11
Cell-To-Cell Signaling and Interaction	recruitment of blood cells	1.10E-02		-0.913	BDNF,CD200,CHI3L1,CNN2,DPP4,KDR,LSP1 (includes EG:16985),NOTCH1,SPP1 (includes EG:20750),TNFRSF10A,VDR	11
Organismal Development	abnormal morphology of molar tooth	1.10E-02			BCL11B,NGFR	2
Digestive System Development and Function	abnormal morphology of molar tooth	1.10E-02			BCL11B,NGFR	2
Gastrointestinal Disease	acute pancreatitis	1.10E-02			F5,MME	2
Endocrine System Disorders	acute pancreatitis	1.10E-02			F5,MME	2
Inflammatory Disease	acute pancreatitis	1.10E-02			F5,MME	2
Cell Death	cell death of superior cervical ganglion neurons	1.10E-02			HIPK2,NGFR	2
Cell Death	cell viability of smooth muscle cells	1.10E-02			FOXO1,TNFRSF10A	2
Skeletal and Muscular System Development and Function	cell viability of smooth muscle cells	1.10E-02			FOXO1,TNFRSF10A	2
Nervous System Development and Function	complexity of dendrites	1.10E-02			BDNF,NGFR	2
Cellular Assembly and Organization	complexity of dendrites	1.10E-02			BDNF,NGFR	2
Embryonic Development	differentiation of neurosphere cells	1.10E-02			BDNF,NGFR	2
Cellular Development	differentiation of neurosphere cells	1.10E-02			BDNF,NGFR	2
Nervous System Development and Function	differentiation of neurosphere cells	1.10E-02			BDNF,NGFR	2
Organismal Development	formation of aorta	1.10E-02			JUN,NTN1	2
Cardiovascular System Development and Function	formation of aorta	1.10E-02			JUN,NTN1	2
Organismal Development	growth of lymph vessel	1.10E-02			KDR,NTN4	2
Embryonic Development	growth of lymph vessel	1.10E-02			KDR,NTN4	2
Organ Development	growth of lymph vessel	1.10E-02			KDR,NTN4	2
Lymphoid Tissue Structure and Development	growth of lymph vessel	1.10E-02			KDR,NTN4	2
Cellular Assembly and Organization	induction of filopodia	1.10E-02			FNBP1L,PAK7	2
Cell Morphology	length of axons	1.10E-02			BDNF,KRAS	2
Nervous System Development and Function	length of axons	1.10E-02			BDNF,KRAS	2
Nervous System Development and Function	migration of motor neurons	1.10E-02			EBF1,GATA3	2
Cellular Movement	migration of motor neurons	1.10E-02			EBF1,GATA3	2
Organismal Development	morphogenesis of capillary vessel	1.10E-02			HOXB3,KDR	2
Cardiovascular System Development and Function	morphogenesis of capillary vessel	1.10E-02			HOXB3,KDR	2
Cardiovascular Disease	primary pulmonary hypertension	1.10E-02			EPAS1,KDR	2
Respiratory Disease	primary pulmonary hypertension	1.10E-02			EPAS1,KDR	2
Nervous System Development and Function	quantity of nervous tissue	1.10E-02			BDNF,NGFR	2
Tissue Morphology	quantity of nervous tissue	1.10E-02			BDNF,NGFR	2
Nervous System Development and Function	morphology of cerebral cortex	1.11E-02			BDNF,CDON,CSPG4,E2F5,ITGA6,NOTCH1,SOD2,SPP1 (includes EG:20750),SS18L1	9
Organ Morphology	morphology of cerebral cortex	1.11E-02			BDNF,CDON,CSPG4,E2F5,ITGA6,NOTCH1,SOD2,SPP1 (includes EG:20750),SS18L1	9
Cellular Development	adipogenesis of cells	1.11E-02		-1.363	E2F3,EBF1,PDE3B,TFDP1,VDR	5
Connective Tissue Development and Function	adipogenesis of cells	1.11E-02		-1.363	E2F3,EBF1,PDE3B,TFDP1,VDR	5
Behavior	locomotion	1.13E-02		0.923	ADARB1,BDNF,CHRM2,FOXO1,GATA3,HIPK2,NEFL,PDE11A,SLC22A5,SOD2,SPP1 (includes EG:20750)	11
Organ Morphology	abnormal morphology of semilunar valve	1.16E-02			ADAM19,FGFRL1,TLL1	3
Cardiovascular System Development and Function	abnormal morphology of semilunar valve	1.16E-02			ADAM19,FGFRL1,TLL1	3
Inflammatory Disease	chronic bronchitis	1.16E-02			CHRM2,PDE11A,PDE3B	3
Respiratory Disease	chronic bronchitis	1.16E-02			CHRM2,PDE11A,PDE3B	3
Developmental Disorder	hypoplasia of lung	1.16E-02			ITGA3,ITGA6,RSPO2	3
Respiratory Disease	hypoplasia of lung	1.16E-02			ITGA3,ITGA6,RSPO2	3
Organismal Development	morphology of hindlimb	1.16E-02			CYP26A1,LRP4,TP63	3
Skeletal and Muscular System Development and Function	morphology of hindlimb	1.16E-02			CYP26A1,LRP4,TP63	3
Cellular Response to Therapeutics	radiosensitivity of tumor cell lines	1.16E-02			ATG3 (includes EG:171415),PARP1,XRCC5	3
Molecular Transport	secretion of aldosterone	1.16E-02			BCL11B,VDR,VSNL1	3
Lipid Metabolism	secretion of aldosterone	1.16E-02			BCL11B,VDR,VSNL1	3
Small Molecule Biochemistry	secretion of aldosterone	1.16E-02			BCL11B,VDR,VSNL1	3
Endocrine System Development and Function	secretion of aldosterone	1.16E-02			BCL11B,VDR,VSNL1	3
Cellular Assembly and Organization	organization of organelle	1.16E-02			CHRNB1,EPAS1,GFAP,HDAC5,HOOK1,NEFL,PDGFD,RAB6A,RAN,SATB1,SLC22A5,SOD2,STK35,STX6,TOP1	15
Cancer	bladder cancer	1.16E-02			CHRNB1,JUN,KDR,KRAS,SPP1 (includes EG:20750),TNFRSF10A	6
Renal and Urological Disease	bladder cancer	1.16E-02			CHRNB1,JUN,KDR,KRAS,SPP1 (includes EG:20750),TNFRSF10A	6
Cellular Development	hematopoiesis of blood cells	1.16E-02			CNN2,EBF1,EPAS1,KDR,MYO1E,SOD2	6
Hematological System Development and Function	hematopoiesis of blood cells	1.16E-02			CNN2,EBF1,EPAS1,KDR,MYO1E,SOD2	6
Hematopoiesis	hematopoiesis of blood cells	1.16E-02			CNN2,EBF1,EPAS1,KDR,MYO1E,SOD2	6
Organismal Development	development of digit	1.17E-02			FLVCR1,ITGA3,ITGA6,LRP4	4
Embryonic Development	development of digit	1.17E-02			FLVCR1,ITGA3,ITGA6,LRP4	4
Skeletal and Muscular System Development and Function	development of digit	1.17E-02			FLVCR1,ITGA3,ITGA6,LRP4	4
Organismal Injury and Abnormalities	bleeding	1.18E-02		1.889	BDNF,CDON,CHRNB1,E2F5,EPAS1,F5,ITGB3,MT2A,NGFR,RSPO2,SPP1 (includes EG:20750),TLL1,TP63,VDR	14
Nervous System Development and Function	abnormal morphology of brain	1.23E-02			E2F5,FGFRL1,GATA3,ITGA6,SOD2	5
Organ Morphology	abnormal morphology of brain	1.23E-02			E2F5,FGFRL1,GATA3,ITGA6,SOD2	5
Cell Morphology	outgrowth of neurites	1.23E-02		-1.280	BDNF,EZR,GFAP,ITGA3,ITGB3,JUN,KRAS,NGFR,NRN1,NTN1,PAK7,SEMA3D,TOP1	13
Nervous System Development and Function	outgrowth of neurites	1.23E-02		-1.280	BDNF,EZR,GFAP,ITGA3,ITGB3,JUN,KRAS,NGFR,NRN1,NTN1,PAK7,SEMA3D,TOP1	13
Cellular Assembly and Organization	outgrowth of neurites	1.23E-02		-1.280	BDNF,EZR,GFAP,ITGA3,ITGB3,JUN,KRAS,NGFR,NRN1,NTN1,PAK7,SEMA3D,TOP1	13
Cell Death	apoptosis of sympathetic neuron	1.27E-02			BDNF,JUN,NGFR	3
Cardiovascular Disease	ischemic cardiomyopathy	1.27E-02			F5,PDE11A,PDE3B	3
Organismal Development	morphogenesis of hair follicle	1.27E-02			NGFR,NOTCH1,TP63	3
Embryonic Development	morphogenesis of hair follicle	1.27E-02			NGFR,NOTCH1,TP63	3
Hair and Skin Development and Function	morphogenesis of hair follicle	1.27E-02			NGFR,NOTCH1,TP63	3
Tissue Development	morphogenesis of hair follicle	1.27E-02			NGFR,NOTCH1,TP63	3
Organ Development	morphogenesis of hair follicle	1.27E-02			NGFR,NOTCH1,TP63	3
Organ Morphology	morphogenesis of hair follicle	1.27E-02			NGFR,NOTCH1,TP63	3
Lymphoid Tissue Structure and Development	quantity of red pulp	1.27E-02			CD200,SLC4A4,VDR	3
Cell Cycle	senescence of cells	1.28E-02		1.546	ARHGAP18,CBX7,ELF4,KRAS,PARP1,PBRM1,TOP1,TP63	8
Cell Death	cell death of central nervous system cells	1.28E-02		-0.298	BDNF,DAPK1,DLGAP2,FOXO1,JUN,NGFR,PARP1,TNFRSF10A,TP63,UBQLN1	10
Tissue Morphology	morphology of embryonic tissue	1.29E-02			ADAM19,CDON,CYP26A1,F5,FGFRL1,FLRT3,FOXO1,GATA3,HOXB3,INTU,ITGA3,ITGA6,KRAS,LRP4,MAX,N6AMT1,NOTCH1,TFDP1,TP63	19
Cell Death	apoptosis of cerebral cortex cells	1.29E-02		0.056	BDNF,DAPK1,JUN,NGFR,TP63	5
Cellular Development	proliferation of bone cancer cell lines	1.29E-02		1.153	FGFRL1,HDAC5,NOV,PLAGL1,TOP1	5
Cellular Growth and Proliferation	proliferation of bone cancer cell lines	1.29E-02		1.153	FGFRL1,HDAC5,NOV,PLAGL1,TOP1	5
Nervous System Development and Function	development of central nervous system	1.32E-02			ADAM19,BCL11B,BDNF,CDON,CYP26A1,DUOX2 (includes EG:214593),FGFRL1,GFAP,ICMT,ITGA3,ITGA6,NGFR,NHLH2,NOTCH1,NTN1,SOX10,TACC1,TRPM6,VSNL1	19
Cellular Development	development of neuroglia	1.33E-02			BDNF,GFAP,NGFR,SOX10	4
Nervous System Development and Function	development of neuroglia	1.33E-02			BDNF,GFAP,NGFR,SOX10	4
Cellular Assembly and Organization	function of mitochondria	1.33E-02			MFN1,PNPT1,PPIF,SOD2	4
Cellular Function and Maintenance	function of mitochondria	1.33E-02			MFN1,PNPT1,PPIF,SOD2	4
Cell Morphology	abnormal morphology of Kupffer cells	1.33E-02			ENTPD5,NGFR	2
Organ Morphology	abnormal morphology of Kupffer cells	1.33E-02			ENTPD5,NGFR	2
Antigen Presentation	abnormal morphology of Kupffer cells	1.33E-02			ENTPD5,NGFR	2
Digestive System Development and Function	abnormal morphology of Kupffer cells	1.33E-02			ENTPD5,NGFR	2
Hematological System Development and Function	abnormal morphology of Kupffer cells	1.33E-02			ENTPD5,NGFR	2
Inflammatory Response	abnormal morphology of Kupffer cells	1.33E-02			ENTPD5,NGFR	2
Hepatic System Development and Function	abnormal morphology of Kupffer cells	1.33E-02			ENTPD5,NGFR	2
Cell Death	cell viability of skin cell lines	1.33E-02			NTN4,SPP1 (includes EG:20750)	2
Hair and Skin Development and Function	cell viability of skin cell lines	1.33E-02			NTN4,SPP1 (includes EG:20750)	2
Cellular Movement	dispersion of cells	1.33E-02			NOTCH1,SPP1 (includes EG:20750)	2
Cellular Assembly and Organization	formation of nuclear bodies	1.33E-02			HIPK2,TOP1	2
DNA Replication, Recombination, and Repair	formation of nuclear bodies	1.33E-02			HIPK2,TOP1	2
Infectious Disease	infection by human T-lymphotropic virus type 1	1.33E-02			PDE11A,PDE3B	2
Cancer	mixed papillary and follicular thyroid carcinoma	1.33E-02			KRAS,SPP1 (includes EG:20750)	2
Endocrine System Disorders	mixed papillary and follicular thyroid carcinoma	1.33E-02			KRAS,SPP1 (includes EG:20750)	2
Cell Morphology	morphology of pedicels	1.33E-02			ITGA3,MYO1E	2
Organ Morphology	morphology of pedicels	1.33E-02			ITGA3,MYO1E	2
Renal and Urological System Development and Function	morphology of pedicels	1.33E-02			ITGA3,MYO1E	2
Nervous System Development and Function	myelination of sciatic nerve	1.33E-02			ADAM19,BDNF	2
Tissue Development	myelination of sciatic nerve	1.33E-02			ADAM19,BDNF	2
Cell Morphology	size of myofiber	1.33E-02			FOXO1,VDR	2
Skeletal and Muscular System Development and Function	size of myofiber	1.33E-02			FOXO1,VDR	2
Nervous System Development and Function	synaptic transmission of hippocampal neurons	1.33E-02			BDNF,SNAP29	2
Cell-To-Cell Signaling and Interaction	synaptic transmission of hippocampal neurons	1.33E-02			BDNF,SNAP29	2
Cell Death	cell death of lung cancer cell lines	1.36E-02		-0.202	FOXO1,HIPK2,JUN,KRAS,NOTCH1,PARP1,SPP1 (includes EG:20750),TP63	8
Lymphoid Tissue Structure and Development	morphology of lymphatic system component	1.36E-02			BCL11A,BCL11B,CD200,EBF1,ELF4,FLVCR1,GATA3,HMGB3,ITGB3,KRAS,MT2A,SATB1,SLC4A4,TNFRSF10A,TP63,VDR	16
Cellular Growth and Proliferation	proliferation of cells	1.36E-02		-0.384	AHNAK,ATP2B1,AXIN2,BAMBI,BCCIP,BCL11B,BDNF,CAPRIN1,CBX7,CCT5,CDON,CHI3L1,CNN2,CSPG4,CTHRC1,CXCL14,DBF4 (includes EG:10926),DPP4,E2F3,E2F5,ECT2,ELF4,ENTPD5,EPAS1,ETV5,EZR,FGFRL1,FOXO1,FOXO4,GATA3,HDAC5,HIPK2,HOXB3,ICMT,ITGA2,ITGA3,ITGA6,ITGB3,JUN,KDR,KRAS,LASP1,LGI1,LRP1B,MAB21L2,MAX,MT2A,N6AMT1,NEU1,NGFR,NKX3-1,NOTCH1,NOV,NRN1,NTN1,NTN4,PAG1,PARP1,PDGFD,PLAGL1,PNPT1,PPAT,RALA,RAN,SATB1,SOD2,SOX10…	82
Organismal Development	abnormal morphology of incisor	1.39E-02			BCL11B,CDON,LRP4	3
Digestive System Development and Function	abnormal morphology of incisor	1.39E-02			BCL11B,CDON,LRP4	3
Cell Morphology	abnormal morphology of spermatocytes	1.39E-02			ETV5,PSME4,TDRD9	3
Organ Morphology	abnormal morphology of spermatocytes	1.39E-02			ETV5,PSME4,TDRD9	3
Reproductive System Development and Function	abnormal morphology of spermatocytes	1.39E-02			ETV5,PSME4,TDRD9	3
Nervous System Development and Function	abnormal morphology of trigeminal ganglion	1.39E-02			BDNF,CYP26A1,NGFR	3
Tissue Morphology	abnormal morphology of trigeminal ganglion	1.39E-02			BDNF,CYP26A1,NGFR	3
Cell-To-Cell Signaling and Interaction	binding of lymphoma cell lines	1.39E-02			DPP4,ITGA6,ITGB3	3
Embryonic Development	branching morphogenesis of tubules	1.39E-02			KDR,NKX3-1,NOTCH1	3
Cellular Assembly and Organization	branching morphogenesis of tubules	1.39E-02			KDR,NKX3-1,NOTCH1	3
Tissue Development	branching morphogenesis of tubules	1.39E-02			KDR,NKX3-1,NOTCH1	3
Cell Morphology	lack of T lymphocytes	1.39E-02			BCL11A,BCL11B,XRCC5	3
Hematological System Development and Function	lack of T lymphocytes	1.39E-02			BCL11A,BCL11B,XRCC5	3
Lipid Metabolism	lipolysis of cells	1.39E-02			ABHD5,FOXO1,PDE3B	3
Small Molecule Biochemistry	lipolysis of cells	1.39E-02			ABHD5,FOXO1,PDE3B	3
Cellular Movement	migration of gonadal cell lines	1.39E-02			ADAM19,ITGB3,SPP1 (includes EG:20750)	3
Reproductive System Development and Function	migration of gonadal cell lines	1.39E-02			ADAM19,ITGB3,SPP1 (includes EG:20750)	3
Cellular Growth and Proliferation	proliferation of epithelial cells	1.41E-02		-1.581	BCL11B,ITGA3,ITGA6,ITGB3,JUN,KDR,KRAS,NKX3-1,NOTCH1,PDGFD,SPP1 (includes EG:20750),TP63,VDR	13
Cancer	brain cancer	1.41E-02		0.999	CHI3L1,DPP4,E2F3,ECT2,GFAP,HIPK2,KRAS,NOTCH1,PARP1,XRCC5	10
Neurological Disease	brain cancer	1.41E-02		0.999	CHI3L1,DPP4,E2F3,ECT2,GFAP,HIPK2,KRAS,NOTCH1,PARP1,XRCC5	10
Developmental Disorder	lysosomal storage disease	1.41E-02			ABHD5,BDNF,HDAC5,NEU1,SOX10	5
Hereditary Disorder	lysosomal storage disease	1.41E-02			ABHD5,BDNF,HDAC5,NEU1,SOX10	5
Metabolic Disease	lysosomal storage disease	1.41E-02			ABHD5,BDNF,HDAC5,NEU1,SOX10	5
Cell Morphology	branching of cells	1.41E-02		-1.922	BDNF,ITGA2,JUN,KRAS,NOTCH1,SPP1 (includes EG:20750)	6
Cellular Development	branching of cells	1.41E-02		-1.922	BDNF,ITGA2,JUN,KRAS,NOTCH1,SPP1 (includes EG:20750)	6
Developmental Disorder	exencephaly	1.41E-02			CYP26A1,HIPK2,INTU,PARP1,TFDP1,TRPM6	6
Neurological Disease	exencephaly	1.41E-02			CYP26A1,HIPK2,INTU,PARP1,TFDP1,TRPM6	6
Skeletal and Muscular Disorders	exencephaly	1.41E-02			CYP26A1,HIPK2,INTU,PARP1,TFDP1,TRPM6	6
Connective Tissue Disorders	exencephaly	1.41E-02			CYP26A1,HIPK2,INTU,PARP1,TFDP1,TRPM6	6
Cell Death	inhibition of apoptosis	1.44E-02			AVEN,BDNF,DAPK1,FOXO1,NOL3,PAK7,SOD2,TP63,TSC22D3	9
Cancer	adenocarcinoma	1.47E-02			ADAMTS5,CBX7,CSPG4,CXCL14,DPP4,E2F3,ECT2,EPAS1,F5,FOXO1,ITGA3,KCNMB1,KDR,KRAS,NFE2L3,NOTCH1,PAK7,PARP1,PBRM1,PDCD2L,PPIF,SPP1 (includes EG:20750),TBL1X,TNFRSF10A,TP63	25
Cell Death	cell death of cerebral cortex cells	1.48E-02		-0.398	BDNF,DAPK1,DLGAP2,JUN,NGFR,TNFRSF10A,TP63,UBQLN1	8
Cellular Growth and Proliferation	colony formation	1.48E-02		0.831	BAMBI,E2F5,EPAS1,HOXB3,ICMT,JUN,KRAS,NGFR,NOTCH1,PLAGL1,PNPT1,RALA,SOD2,TNFRSF10A,TOP1	15
Neurological Disease	neuromuscular disease	1.49E-02			ATP2B1,BCL11B,BDNF,CHI3L1,CHRM2,CHRNB1,ETV5,FGF12,FOXN3,GFAP,HDAC5,IER5,JUN,LRP4,MEIS2,MT2A,NEFL,NGFR,PARP1,RAB6A,RAN,SLC14A1,SPP1 (includes EG:20750),TOP1,TSC22D3,VSNL1,ZMYND8	27
Skeletal and Muscular Disorders	neuromuscular disease	1.49E-02			ATP2B1,BCL11B,BDNF,CHI3L1,CHRM2,CHRNB1,ETV5,FGF12,FOXN3,GFAP,HDAC5,IER5,JUN,LRP4,MEIS2,MT2A,NEFL,NGFR,PARP1,RAB6A,RAN,SLC14A1,SPP1 (includes EG:20750),TOP1,TSC22D3,VSNL1,ZMYND8	27
Nervous System Development and Function	abnormal morphology of forebrain	1.50E-02			CDON,JUN,SOD2,SS18L1	4
Organ Morphology	abnormal morphology of forebrain	1.50E-02			CDON,JUN,SOD2,SS18L1	4
Metabolic Disease	acidosis	1.52E-02			SLC4A4,SOD2,TMEM38B	3
Cell-To-Cell Signaling and Interaction	adhesion of epithelial cell lines	1.52E-02			ITGA2,ITGA3,ITGB3	3
Hair and Skin Development and Function	adhesion of epithelial cell lines	1.52E-02			ITGA2,ITGA3,ITGB3	3
Tissue Development	adhesion of epithelial cell lines	1.52E-02			ITGA2,ITGA3,ITGB3	3
Cell Death	apoptosis of endothelial cell lines	1.52E-02			ITGB3,SPP1 (includes EG:20750),TNFRSF10A	3
Cell Death	colony survival of cells	1.52E-02			JUN,PARP1,XRCC5	3
Cellular Function and Maintenance	colony survival of cells	1.52E-02			JUN,PARP1,XRCC5	3
Cell Death	regeneration of axons	1.52E-02			BDNF,JUN,NTN1	3
Nervous System Development and Function	regeneration of axons	1.52E-02			BDNF,JUN,NTN1	3
Cellular Assembly and Organization	regeneration of axons	1.52E-02			BDNF,JUN,NTN1	3
DNA Replication, Recombination, and Repair	recombination	1.52E-02			BCL11A,BCL11B,PARP1,RAD51AP1,TOPBP1,XRCC5	6
Tissue Morphology	healing of wound	1.54E-02			CNN2,ITGB3,MIA3,MT2A,PARP1,SPP1 (includes EG:20750),TP63	7
Organismal Functions	healing of wound	1.54E-02			CNN2,ITGB3,MIA3,MT2A,PARP1,SPP1 (includes EG:20750),TP63	7
Cell-To-Cell Signaling and Interaction	adhesion of epithelial cells	1.55E-02	Decreased	-2.369	ITGA2,ITGA3,ITGB3,NTN1,SOD2	5
Tissue Development	adhesion of epithelial cells	1.55E-02	Decreased	-2.369	ITGA2,ITGA3,ITGB3,NTN1,SOD2	5
Cancer	mammary tumor	1.56E-02			ADAMTS5,ATP11A,CBX3,CHI3L1,CHRM2,CXCL14,DBF4 (includes EG:10926),FAM49B,FOXO1,GATA3,ITGB3,JUN,KDR,KRAS,LSP1 (includes EG:16985),MAX,MT2A,NEU1,NOTCH1,PARP1,PRRC1,RFC3,SIDT2,SPP1 (includes EG:20750),TLL1,TNFRSF10A,TOPBP1,TOX3,TP63	29
Cancer	stomach tumor	1.58E-02			CHRNB1,DAPK1,KDR,KRAS,NGFR,PARP1,SPP1 (includes EG:20750),TOP1,TP63,XRCC5	10
Gastrointestinal Disease	stomach tumor	1.58E-02			CHRNB1,DAPK1,KDR,KRAS,NGFR,PARP1,SPP1 (includes EG:20750),TOP1,TP63,XRCC5	10
Organ Morphology	abnormal morphology of mitral valve	1.58E-02			ADAM19,TLL1	2
Cardiovascular System Development and Function	abnormal morphology of mitral valve	1.58E-02			ADAM19,TLL1	2
Organ Morphology	abnormal morphology of parathyroid gland	1.58E-02			HOXB3,VDR	2
Cellular Compromise	calcification of cells	1.58E-02			FOXO1,SPP1 (includes EG:20750)	2
Cell Morphology	cell spreading of vascular endothelial cells	1.58E-02			ITGA2,STX6	2
Cardiovascular System Development and Function	cell spreading of vascular endothelial cells	1.58E-02			ITGA2,STX6	2
Cancer	delay in growth of tumor	1.58E-02			DAPK1,TOP1	2
Organismal Development	development of craniofacial skeleton	1.58E-02			CDON,FOXO1	2
Embryonic Development	development of craniofacial skeleton	1.58E-02			CDON,FOXO1	2
Tissue Development	development of craniofacial skeleton	1.58E-02			CDON,FOXO1	2
Organ Development	development of craniofacial skeleton	1.58E-02			CDON,FOXO1	2
Connective Tissue Development and Function	development of craniofacial skeleton	1.58E-02			CDON,FOXO1	2
Skeletal and Muscular System Development and Function	development of craniofacial skeleton	1.58E-02			CDON,FOXO1	2
Cellular Development	development of natural killer T lymphocytes	1.58E-02			ELF4,NOTCH1	2
Cellular Function and Maintenance	development of natural killer T lymphocytes	1.58E-02			ELF4,NOTCH1	2
Hematological System Development and Function	development of natural killer T lymphocytes	1.58E-02			ELF4,NOTCH1	2
Cell-mediated Immune Response	development of natural killer T lymphocytes	1.58E-02			ELF4,NOTCH1	2
Hematopoiesis	development of natural killer T lymphocytes	1.58E-02			ELF4,NOTCH1	2
Lymphoid Tissue Structure and Development	development of natural killer T lymphocytes	1.58E-02			ELF4,NOTCH1	2
Nervous System Development and Function	development of sympathetic nervous system	1.58E-02			GATA3,TP63	2
Cell Cycle	entry into S phase of muscle cells	1.58E-02			E2F3,MAX	2
Cancer	ovarian endometrioid carcinoma	1.58E-02			E2F3,KRAS	2
Reproductive System Disease	ovarian endometrioid carcinoma	1.58E-02			E2F3,KRAS	2
Endocrine System Disorders	ovarian endometrioid carcinoma	1.58E-02			E2F3,KRAS	2
Skeletal and Muscular Disorders	postmenopausal osteoporosis	1.58E-02			ITGB3,VDR	2
Connective Tissue Disorders	postmenopausal osteoporosis	1.58E-02			ITGB3,VDR	2
Nervous System Development and Function	quantity of microglia	1.58E-02			BDNF,CD200	2
Tissue Morphology	quantity of microglia	1.58E-02			BDNF,CD200	2
Hematological System Development and Function	quantity of microglia	1.58E-02			BDNF,CD200	2
Cell Morphology	size of growth cone	1.58E-02			BDNF,NGFR	2
Cellular Assembly and Organization	development of gap junctions	1.59E-02			BDNF,CAPRIN1,HIPK2,ITGB3,KY,NRN1,YWHAG	7
Cellular Function and Maintenance	development of gap junctions	1.59E-02			BDNF,CAPRIN1,HIPK2,ITGB3,KY,NRN1,YWHAG	7
Cell-To-Cell Signaling and Interaction	development of gap junctions	1.59E-02			BDNF,CAPRIN1,HIPK2,ITGB3,KY,NRN1,YWHAG	7
Tissue Development	development of gap junctions	1.59E-02			BDNF,CAPRIN1,HIPK2,ITGB3,KY,NRN1,YWHAG	7
Cardiovascular Disease	stroke	1.64E-02			CHRNB1,F5,NGFR,PDE3B,S100A12,VSNL1	6
Neurological Disease	stroke	1.64E-02			CHRNB1,F5,NGFR,PDE3B,S100A12,VSNL1	6
Hereditary Disorder	3-methylglutaconic aciduria type 5	1.64E-02			DNAJC19	1
Metabolic Disease	3-methylglutaconic aciduria type 5	1.64E-02			DNAJC19	1
Neurological Disease	Charcot-Marie-Tooth disease axonal type 1f	1.64E-02			NEFL	1
Skeletal and Muscular Disorders	Charcot-Marie-Tooth disease axonal type 1f	1.64E-02			NEFL	1
Hereditary Disorder	Charcot-Marie-Tooth disease axonal type 1f	1.64E-02			NEFL	1
Skeletal and Muscular Disorders	Congenital muscular dystrophy 1D	1.64E-02			LARGE	1
Hereditary Disorder	Congenital muscular dystrophy 1D	1.64E-02			LARGE	1
Cell Cycle	DNA damage checkpoint of breast cell lines	1.64E-02			TP63	1
DNA Replication, Recombination, and Repair	DNA damage checkpoint of breast cell lines	1.64E-02			TP63	1
Cell Cycle	DNA damage checkpoint of epithelial cell lines	1.64E-02			TP63	1
DNA Replication, Recombination, and Repair	DNA damage checkpoint of epithelial cell lines	1.64E-02			TP63	1
DNA Replication, Recombination, and Repair	DNA damage response of lung cell lines	1.64E-02			TOP1	1
Cell Cycle	G0/G1 phase transition of fibroblasts	1.64E-02			KRAS	1
Connective Tissue Development and Function	G0/G1 phase transition of fibroblasts	1.64E-02			KRAS	1
Hereditary Disorder	HDR syndrome	1.64E-02			GATA3	1
Endocrine System Disorders	HDR syndrome	1.64E-02			GATA3	1
Metabolic Disease	HDR syndrome	1.64E-02			GATA3	1
Hematological Disease	Kidd blood group deletion	1.64E-02			SLC14A1	1
Renal and Urological Disease	Kidd blood group deletion	1.64E-02			SLC14A1	1
Renal and Urological Disease	L-2 hydroxyglutaric aciduria	1.64E-02			L2HGDH	1
Hereditary Disorder	L-2 hydroxyglutaric aciduria	1.64E-02			L2HGDH	1
Metabolic Disease	L-2 hydroxyglutaric aciduria	1.64E-02			L2HGDH	1
Hereditary Disorder	Limb mammary syndrome	1.64E-02			TP63	1
Developmental Disorder	Mental retardation FRA12A type	1.64E-02			DIP2B	1
Neurological Disease	Mental retardation FRA12A type	1.64E-02			DIP2B	1
Hereditary Disorder	Mental retardation FRA12A type	1.64E-02			DIP2B	1
Developmental Disorder	Muscle glycogenosis X-linked	1.64E-02			PHKA1	1
Hereditary Disorder	Muscle glycogenosis X-linked	1.64E-02			PHKA1	1
Metabolic Disease	Muscle glycogenosis X-linked	1.64E-02			PHKA1	1
Developmental Disorder	Waardenburg-Shah syndrome neurologic variant	1.64E-02			SOX10	1
Dermatological Diseases and Conditions	Waardenburg-Shah syndrome neurologic variant	1.64E-02			SOX10	1
Hereditary Disorder	Waardenburg-Shah syndrome neurologic variant	1.64E-02			SOX10	1
Skeletal and Muscular Disorders	X-linked myopathy with excessive autophagia	1.64E-02			VMA21 (includes EG:100040883)	1
Hereditary Disorder	X-linked myopathy with excessive autophagia	1.64E-02			VMA21 (includes EG:100040883)	1
Cell Morphology	abnormal morphology of adrenergic neurons	1.64E-02			BDNF	1
Nervous System Development and Function	abnormal morphology of adrenergic neurons	1.64E-02			BDNF	1
Tissue Morphology	abnormal morphology of adrenergic neurons	1.64E-02			BDNF	1
Tissue Morphology	abnormal morphology of cervical epithelium	1.64E-02			TP63	1
Organ Morphology	abnormal morphology of palatal minor salivary gland	1.64E-02			NKX3-1	1
Tissue Morphology	abnormal morphology of squamous epithelium	1.64E-02			TP63	1
Tissue Morphology	abnormal morphology of transitional epithelium	1.64E-02			TP63	1
Cell Morphology	abnormal morphology of type I vestibular hair cells	1.64E-02			BDNF	1
Nervous System Development and Function	abnormal morphology of type I vestibular hair cells	1.64E-02			BDNF	1
Tissue Morphology	abnormal morphology of type I vestibular hair cells	1.64E-02			BDNF	1
Nervous System Development and Function	abnormal morphology of vestibular nerve	1.64E-02			BDNF	1
Tissue Morphology	abnormal morphology of vestibular nerve	1.64E-02			BDNF	1
Molecular Transport	accumulation of phosphatidylethanolamine	1.64E-02			LYPLA2	1
Lipid Metabolism	accumulation of phosphatidylethanolamine	1.64E-02			LYPLA2	1
Small Molecule Biochemistry	accumulation of phosphatidylethanolamine	1.64E-02			LYPLA2	1
Carbohydrate Metabolism	accumulation of phosphatidylethanolamine	1.64E-02			LYPLA2	1
Molecular Transport	accumulation of superoxide	1.64E-02			SOD2	1
Free Radical Scavenging	accumulation of superoxide	1.64E-02			SOD2	1
Developmental Disorder	acro-dermato-ungual-lacrimal-tooth syndrome	1.64E-02			TP63	1
Hereditary Disorder	acro-dermato-ungual-lacrimal-tooth syndrome	1.64E-02			TP63	1
Nervous System Development and Function	action potential of dopaminergic neurons	1.64E-02			BDNF	1
Cell-To-Cell Signaling and Interaction	action potential of dopaminergic neurons	1.64E-02			BDNF	1
Nervous System Development and Function	activation of striatal neurons	1.64E-02			BDNF	1
Cell-To-Cell Signaling and Interaction	activation of striatal neurons	1.64E-02			BDNF	1
Renal and Urological System Development and Function	activation of urinary bladder	1.64E-02			BDNF	1
Inflammatory Response	acute pyelonephritis	1.64E-02			KDR	1
Renal and Urological Disease	acute pyelonephritis	1.64E-02			KDR	1
Inflammatory Disease	acute pyelonephritis	1.64E-02			KDR	1
Nervous System Development and Function	adhesion of cortical neurons	1.64E-02			ITGA3	1
Cell-To-Cell Signaling and Interaction	adhesion of cortical neurons	1.64E-02			ITGA3	1
Tissue Development	adhesion of cortical neurons	1.64E-02			ITGA3	1
Nervous System Development and Function	aggregation of Cajal-Retzius neurons	1.64E-02			BDNF	1
Cell-To-Cell Signaling and Interaction	aggregation of Cajal-Retzius neurons	1.64E-02			BDNF	1
Tissue Development	aggregation of Cajal-Retzius neurons	1.64E-02			BDNF	1
Cell Death	apoptosis of foam cells	1.64E-02			PARP1	1
Cell Death	apoptosis of hepatoblasts	1.64E-02			JUN	1
Cell Death	apoptosis of outer photoreceptor cells	1.64E-02			CD200	1
Cell Death	apoptosis of sperm	1.64E-02			BDNF	1
Cell Morphology	area of chondrocytes	1.64E-02			VDR	1
Connective Tissue Development and Function	area of chondrocytes	1.64E-02			VDR	1
Cell Cycle	arrest in cell cycle progression of prostate cancer cells	1.64E-02			DPP4	1
Cell Cycle	arrest in cell division of brain cancer cell lines	1.64E-02			NEFL	1
Cell Cycle	arrest in cell division of neuroblastoma cell lines	1.64E-02			NEFL	1
Cellular Movement	arrest in cytokinesis of bone cancer cell lines	1.64E-02			ECT2	1
Cell Cycle	arrest in cytokinesis of bone cancer cell lines	1.64E-02			ECT2	1
Organismal Development	arrest in development of extraembryonic tissue	1.64E-02			MAX	1
Embryonic Development	arrest in development of extraembryonic tissue	1.64E-02			MAX	1
Tissue Development	arrest in development of extraembryonic tissue	1.64E-02			MAX	1
Cellular Development	arrest in differentiation of melanoma cell lines	1.64E-02			DPP4	1
Nervous System Development and Function	arrest in maturation of synapse	1.64E-02			HIPK2	1
Cellular Assembly and Organization	arrest in maturation of synapse	1.64E-02			HIPK2	1
Cellular Function and Maintenance	arrest in maturation of synapse	1.64E-02			HIPK2	1
Cell-To-Cell Signaling and Interaction	arrest in maturation of synapse	1.64E-02			HIPK2	1
Tissue Development	arrest in maturation of synapse	1.64E-02			HIPK2	1
Developmental Disorder	arrhythmogenic right ventricular dysplasia familial 11	1.64E-02			DSC2	1
Cardiovascular Disease	arrhythmogenic right ventricular dysplasia familial 11	1.64E-02			DSC2	1
Cellular Compromise	atrophy of striatonigral neurons	1.64E-02			BDNF	1
Organismal Injury and Abnormalities	atrophy of striatonigral neurons	1.64E-02			BDNF	1
Cellular Compromise	atrophy of striatopallidal neurons	1.64E-02			BDNF	1
Organismal Injury and Abnormalities	atrophy of striatopallidal neurons	1.64E-02			BDNF	1
Cell-To-Cell Signaling and Interaction	attachment of smooth muscle cell lines	1.64E-02			ITGB3	1
Tissue Development	attachment of smooth muscle cell lines	1.64E-02			ITGB3	1
Skeletal and Muscular System Development and Function	attachment of smooth muscle cell lines	1.64E-02			ITGB3	1
Neurological Disease	autosomal dominant partial epilepsy with auditory features	1.64E-02			LGI1	1
Hereditary Disorder	autosomal dominant partial epilepsy with auditory features	1.64E-02			LGI1	1
Neurological Disease	autosomal recessive hereditary sensory neuropathy with spastic paralegia	1.64E-02			CCT5	1
Hereditary Disorder	autosomal recessive hereditary sensory neuropathy with spastic paralegia	1.64E-02			CCT5	1
Gene Expression	binding of TREpal motif	1.64E-02			VDR	1
