# Supplementary material for: Global analysis of the differentially expressed miRNAs of prostate cancer in Chinese patients
Source: BMC Genomics. 2013 Nov 5;14:757. doi: 10.1186/1471-2164-14-757 (PMC4008360; doi:10.1186/1471-2164-14-757)
Supplement: Additional file 4: Table S4 — Pathway analysis of miRNAs target genes. [file 1471-2164-14-757-S4.xls]

## Sheet: pathway analysis
Table S4 pathway analysis for miRNA target gene
Ingenuity Canonical Pathways	-log(p-value)	Ratio	Molecules
Agrin Interactions at Neuromuscular Junction	3.92E00	1.01E-01	JUN,ITGA2,ITGA6,PAK7,KRAS,ITGA3,ITGB3
PTEN Signaling	3.29E00	6.25E-02	FOXO4,FOXO1,NGFR,ITGA2,KDR,KRAS,FGFRL1,ITGA3
p53 Signaling	3.08E00	7.29E-02	PLAGL1,JUN,TP63,TOPBP1,HIPK2,TNFRSF10A,DRAM1
Oncostatin M Signaling	2.65E00	1.14E-01	EPAS1,null,KRAS,CHI3L1
Cell Cycle: G1/S Checkpoint Regulation	2.53E00	7.69E-02	MAX,TFDP1,E2F5,E2F3,HDAC5
CDK5 Signaling	2.52E00	6.38E-02	BDNF,NGFR,ITGA2,ITGA6,KRAS,ITGA3
Polyamine Regulation in Colon Cancer	2.27E00	1.03E-01	MAX,PSME4,KRAS
Paxillin Signaling	2.2E00	5.36E-02	ITGA2,ITGA6,PAK7,KRAS,ITGA3,ITGB3
Estrogen-mediated S-phase Entry	2.17E00	1.07E-01	TFDP1,E2F5,E2F3
NF-κB Activation by Viruses	2.16E00	6.1E-02	ITGA2,ITGA6,KRAS,ITGA3,ITGB3
Pancreatic Adenocarcinoma Signaling	2.1E00	5.04E-02	RALA,TFDP1,E2F5,KRAS,E2F3,NOTCH1
Role of CHK Proteins in Cell Cycle Checkpoint Control	1.93E00	7.14E-02	null,E2F5,E2F3,RFC3
PAK Signaling	1.81E00	4.67E-02	ITGA2,PAK7,KRAS,PDGFD,ITGA3
Virus Entry via Endocytic Pathways	1.79E00	5E-02	ITGA2,ITGA6,KRAS,ITGA3,ITGB3
Chronic Myeloid Leukemia Signaling	1.74E00	4.81E-02	TFDP1,E2F5,KRAS,E2F3,HDAC5
Glioma Signaling	1.7E00	4.46E-02	TFDP1,E2F5,KRAS,PDGFD,E2F3
Hypoxia Signaling in the Cardiovascular System	1.68E00	6.15E-02	JUN,UBE2H,UBE2E2,UBE2E3
DNA Double-Strand Break Repair by Non-Homologous End Joining	1.67E00	1.05E-01	XRCC5,PARP1
Neurotrophin/TRK Signaling	1.66E00	5.48E-02	JUN,BDNF,NGFR,KRAS
IGF-1 Signaling	1.65E00	4.72E-02	YWHAG,JUN,NOV,FOXO1,KRAS
Molecular Mechanisms of Cancer	1.61E00	2.91E-02	MAX,JUN,RALA,TFDP1,FOXO1,E2F5,PAK7,KRAS,E2F3,HIPK2,NOTCH1
Axonal Guidance Signaling	1.57E00	2.79E-02	NTNG1,MICAL1,SEMA3D,BDNF,NGFR,ITGA2,ADAM19,PAK7,KRAS,PDGFD,ITGA3,NTN1
Rac Signaling	1.57E00	4.1E-02	JUN,ITGA2,PAK7,KRAS,ITGA3
Role of Osteoblasts, Osteoclasts and Chondrocytes in Rheumatoid Arthritis	1.56E00	3.35E-02	SPP1,JUN,FOXO1,NGFR,ITGA2,ITGA3,ADAMTS5,ITGB3
Caveolar-mediated Endocytosis Signaling	1.48E00	4.71E-02	ITGA2,ITGA6,ITGA3,ITGB3
HER-2 Signaling in Breast Cancer	1.44E00	5E-02	FOXO1,PARD6B,KRAS,ITGB3
Cyclins and Cell Cycle Regulation	1.41E00	4.55E-02	TFDP1,E2F5,E2F3,HDAC5
Reelin Signaling in Neurons	1.39E00	4.88E-02	ITGA2,ITGA6,ITGA3,ITGB3
Prostate Cancer Signaling	1.36E00	4.12E-02	TFDP1,FOXO1,NKX3-1,KRAS
14-3-3-mediated Signaling	1.35E00	4.1E-02	YWHAG,JUN,FOXO1,KRAS,GFAP
PI3K/AKT Signaling	1.35E00	3.6E-02	YWHAG,FOXO1,ITGA2,KRAS,ITGA3
Integrin Signaling	1.34E00	3.33E-02	RALA,ITGA2,ITGA6,PAK7,KRAS,ITGA3,ITGB3
ErbB Signaling	1.29E00	4.6E-02	JUN,FOXO1,PAK7,KRAS
FAK Signaling	1.26E00	3.92E-02	ITGA2,PAK7,KRAS,ITGA3
Bladder Cancer Signaling	1.25E00	4.4E-02	DAPK1,TFDP1,FGF12,KRAS
Actin Nucleation by ARP-WASP Complex	1.19E00	4.55E-02	ITGA2,KRAS,ITGA3
ErbB2-ErbB3 Signaling	1.19E00	5.08E-02	JUN,FOXO1,KRAS
Actin Cytoskeleton Signaling	1.18E00	2.9E-02	EZR,FGF12,ITGA2,PAK7,KRAS,PDGFD,ITGA3
PPAR Signaling	1.15E00	3.77E-02	JUN,NGFR,KRAS,PDGFD
Role of BRCA1 in DNA Damage Response	1.12E00	4.62E-02	E2F5,E2F3,RFC3
ERK/MAPK Signaling	1.08E00	2.94E-02	ELF4,YWHAG,ITGA2,PAK7,KRAS,ITGA3
Angiopoietin Signaling	1.04E00	4.05E-02	FOXO1,PAK7,KRAS
Macropinocytosis Signaling	9.98E-01	3.95E-02	KRAS,PDGFD,ITGB3
Glioblastoma Multiforme Signaling	9.97E-01	2.98E-02	FOXO1,E2F5,KRAS,PDGFD,E2F3
Role of Tissue Factor in Cancer	9.82E-01	3.51E-02	ITGA6,KRAS,ITGA3,ITGB3
Inhibition of Angiogenesis by TSP1	9.72E-01	5.13E-02	JUN,KDR
Renal Cell Carcinoma Signaling	9.69E-01	4.05E-02	JUN,PAK7,KRAS
IL-3 Signaling	9.56E-01	4.05E-02	JUN,FOXO1,KRAS
PDGF Signaling	9.56E-01	3.8E-02	JUN,KRAS,PDGFD
Cell Cycle Regulation by BTG Family Proteins	9.51E-01	5.56E-02	E2F5,E2F3
Germ Cell-Sertoli Cell Junction Signaling	9.44E-01	3.03E-02	ITGA2,ITGA6,PAK7,KRAS,ITGA3
Cdc42 Signaling	9.02E-01	2.81E-02	JUN,RALA,FNBP1L,ITGA2,ITGA3
VDR/RXR Activation	8.66E-01	3.7E-02	SPP1,FOXO1,VDR
Thyroid Cancer Signaling	8.56E-01	4.76E-02	BDNF,KRAS
Ceramide Signaling	8.54E-01	3.41E-02	JUN,NGFR,KRAS
Insulin Receptor Signaling	8.17E-01	2.94E-02	FOXO4,FOXO1,PDE3B,KRAS
Ephrin Receptor Signaling	8.17E-01	2.51E-02	ITGA2,PAK7,KRAS,PDGFD,ITGA3
TGF-β Signaling	8.09E-01	3.37E-02	JUN,KRAS,VDR
Role of Oct4 in Mammalian Embryonic Stem Cell Pluripotency	7.75E-01	4.44E-02	SPP1,PARP1
Glycerophospholipid Metabolism	7.74E-01	2.08E-02	LYPLA2,DGKH,LPCAT1,PHKA1
NRF2-mediated Oxidative Stress Response	7.67E-01	2.62E-02	SOD2,JUN,DNAJC19,KRAS,UBE2E3
VEGF Signaling	7.67E-01	3.03E-02	FOXO1,KDR,KRAS
Neuregulin Signaling	7.57E-01	2.94E-02	ITGA2,KRAS,ITGA3
Signaling by Rho Family GTPases	7.52E-01	2.37E-02	JUN,EZR,ITGA2,PAK7,GFAP,ITGA3
Phospholipase C Signaling	7.46E-01	2.31E-02	RALA,AHNAK,ITGA2,KRAS,ITGA3,HDAC5
Cleavage and Polyadenylation of Pre-mRNA	7.45E-01	8.33E-02	CPSF6
IL-8 Signaling	7.4E-01	2.46E-02	JUN,KDR,KRAS,LASP1,ITGB3
TNFR1 Signaling	7.31E-01	3.77E-02	JUN,PAK7
HMGB1 Signaling	6.99E-01	3E-02	JUN,NGFR,KRAS
T Cell Receptor Signaling	6.72E-01	2.75E-02	JUN,PAG1,KRAS
IL-2 Signaling	6.67E-01	3.45E-02	JUN,KRAS
Telomere Extension by Telomerase	6.58E-01	5.88E-02	XRCC5
HGF Signaling	6.55E-01	2.86E-02	ELF4,JUN,KRAS
Telomerase Signaling	6.55E-01	2.94E-02	ELF4,KRAS,HDAC5
Thrombopoietin Signaling	6.43E-01	3.17E-02	JUN,KRAS
Granzyme B Signaling	6.34E-01	6.25E-02	PARP1
Extrinsic Prothrombin Activation Pathway	6.34E-01	5E-02	F5
Mismatch Repair in Eukaryotes	6.34E-01	4.17E-02	RFC3
nNOS Signaling in Skeletal Muscle Cells	6.34E-01	3.12E-02	SNTB2
ATM Signaling	6.2E-01	3.39E-02	JUN,null
Glioma Invasiveness Signaling	6.2E-01	3.33E-02	KRAS,ITGB3
RAN Signaling	6.11E-01	4.17E-02	RAN
Myc Mediated Apoptosis Signaling	5.99E-01	3.28E-02	YWHAG,KRAS
Estrogen-Dependent Breast Cancer Signaling	5.88E-01	2.86E-02	JUN,KRAS
Renin-Angiotensin Signaling	5.77E-01	2.38E-02	JUN,PAK7,KRAS
ERK5 Signaling	5.68E-01	3.12E-02	YWHAG,KRAS
Retinoic acid Mediated Apoptosis Signaling	5.59E-01	2.94E-02	TNFRSF10A,PARP1
Non-Small Cell Lung Cancer Signaling	5.4E-01	2.53E-02	TFDP1,KRAS
Acute Phase Response Signaling	5.38E-01	2.26E-02	SOD2,JUN,NGFR,KRAS
Hereditary Breast Cancer Signaling	5.35E-01	2.36E-02	KRAS,HDAC5,RFC3
NF-κB Signaling	5.33E-01	2.29E-02	NGFR,KDR,KRAS,FGFRL1
Glyoxylate and Dicarboxylate Metabolism	5.33E-01	8.93E-03	MDH2
IL-6 Signaling	5.29E-01	2.42E-02	JUN,NGFR,KRAS
Wnt/β-catenin Signaling	5.28E-01	2.33E-02	AXIN2,JUN,CSNK1G3,SOX10
Erythropoietin Signaling	5.22E-01	2.56E-02	JUN,KRAS
GDNF Family Ligand-Receptor Interactions	5.13E-01	2.74E-02	JUN,KRAS
T Helper Cell Differentiation	5.05E-01	2.78E-02	NGFR,GATA3
Chemokine Signaling	5.05E-01	2.74E-02	JUN,KRAS
P2Y Purigenic Receptor Signaling Pathway	4.97E-01	2.14E-02	JUN,KRAS,ITGB3
RhoGDI Signaling	4.96E-01	2.01E-02	EZR,ITGA2,PAK7,ITGA3
Small Cell Lung Cancer Signaling	4.89E-01	2.25E-02	MAX,TFDP1
Aminophosphonate Metabolism	4.85E-01	1.75E-02	PHKA1
Calcium Signaling	4.81E-01	1.9E-02	TP63,ATP2B1,CHRNB1,HDAC5
IL-17 Signaling	4.81E-01	2.7E-02	JUN,KRAS
BMP signaling pathway	4.81E-01	2.5E-02	JUN,KRAS
GNRH Signaling	4.79E-01	2.05E-02	JUN,PAK7,KRAS
Sertoli Cell-Sertoli Cell Junction Signaling	4.77E-01	2.03E-02	JUN,ITGA2,KRAS,ITGA3
LPS-stimulated MAPK Signaling	4.73E-01	2.44E-02	JUN,KRAS
Prolactin Signaling	4.73E-01	2.5E-02	JUN,KRAS
Aminosugars Metabolism	4.73E-01	1.63E-02	PDE3B,PDE11A
IL-17A Signaling in Gastric Cells	4.7E-01	4E-02	JUN
Human Embryonic Stem Cell Pluripotency	4.56E-01	2E-02	BDNF,FGFRL1,PDGFD
VEGF Family Ligand-Receptor Interactions	4.5E-01	2.38E-02	KDR,KRAS
Clathrin-mediated Endocytosis Signaling	4.48E-01	2.05E-02	FGF12,PDGFD,MYO1E,ITGB3
eNOS Signaling	4.45E-01	1.99E-02	AQP3,CHRNB1,KDR
N-Glycan Degradation	4.44E-01	3.7E-02	NEU1
Cell Cycle Control of Chromosomal Replication	4.44E-01	3.23E-02	DBF4
Glycosaminoglycan Degradation	4.31E-01	1.72E-02	FGFRL1
Intrinsic Prothrombin Activation Pathway	4.31E-01	3.12E-02	F5
Relaxin Signaling	4.29E-01	1.91E-02	JUN,PDE3B,PDE11A
Leptin Signaling in Obesity	4.29E-01	2.27E-02	FOXO1,PDE3B
Regulation of IL-2 Expression in Activated and Anergic T Lymphocytes	4.29E-01	2.25E-02	JUN,KRAS
Nitric Oxide Signaling in the Cardiovascular System	4.29E-01	2E-02	PDE3B,KDR
TNFR2 Signaling	4.19E-01	2.94E-02	JUN
Citrate Cycle	4.19E-01	1.75E-02	MDH2
Breast Cancer Regulation by Stathmin1	4.14E-01	1.92E-02	E2F5,UHMK1,KRAS,E2F3
4-1BB Signaling in T Lymphocytes	3.97E-01	2.78E-02	JUN
FGF Signaling	3.96E-01	2.22E-02	FGF12,FGFRL1
Hepatic Fibrosis / Hepatic Stellate Cell Activation	3.94E-01	2.04E-02	NGFR,KDR,BAMBI
Protein Kinase A Signaling	3.94E-01	1.8E-02	YWHAG,PDE3B,NGFR,PYGB,PDE11A,NTN1
Protein Ubiquitination Pathway	3.91E-01	1.87E-02	USP12,UBE2H,DNAJC19,UBE2E2,UBE2E3
Melanocyte Development and Pigmentation Signaling	3.9E-01	2.17E-02	SOX10,KRAS
α-Adrenergic Signaling	3.78E-01	1.9E-02	PYGB,KRAS
Phospholipid Degradation	3.78E-01	1.92E-02	LYPLA2,DGKH
O-Glycan Biosynthesis	3.76E-01	2.13E-02	GALNTL1
B Cell Receptor Signaling	3.76E-01	1.92E-02	JUN,PAG1,KRAS
Apoptosis Signaling	3.67E-01	2.08E-02	KRAS,PARP1
Regulation of eIF4 and p70S6K Signaling	3.63E-01	1.72E-02	ITGA2,KRAS,ITGA3
Coagulation System	3.57E-01	2.63E-02	F5
IL-17A Signaling in Fibroblasts	3.57E-01	2.5E-02	JUN
CXCR4 Signaling	3.42E-01	1.79E-02	JUN,PAK7,KRAS
SAPK/JNK Signaling	3.4E-01	1.96E-02	JUN,KRAS
April Mediated Signaling	3.31E-01	2.33E-02	JUN
Notch Signaling	3.31E-01	2.33E-02	NOTCH1
Tight Junction Signaling	3.3E-01	1.84E-02	CPSF6,JUN,NGFR
Purine Metabolism	3.27E-01	1.24E-02	PDE3B,ENTPD5,PNPT1,PDE11A,PPAT
Aldosterone Signaling in Epithelial Cells	3.26E-01	1.73E-02	ICMT,DNAJC19,KRAS
Docosahexaenoic Acid (DHA) Signaling	3.23E-01	2.04E-02	FOXO1
Glutamate Metabolism	3.23E-01	1.3E-02	PPAT
B Cell Activating Factor Signaling	3.15E-01	2.22E-02	JUN
Neuroprotective Role of THOP1 in Alzheimer's Disease	3.15E-01	1.85E-02	MME
Netrin Signaling	3.15E-01	1.72E-02	NTN1
MIF Regulation of Innate Immunity	3.08E-01	2E-02	JUN
FcγRIIB Signaling in B Lymphocytes	3.08E-01	1.69E-02	KRAS
Gap Junction Signaling	3.07E-01	1.65E-02	NOV,CSNK1G3,KRAS
Cholecystokinin/Gastrin-mediated Signaling	3.05E-01	1.89E-02	JUN,KRAS
Natural Killer Cell Signaling	3.01E-01	1.83E-02	PAK7,KRAS
HIF1α Signaling	3.01E-01	1.87E-02	JUN,KRAS
Nicotinate and Nicotinamide Metabolism	3.01E-01	1.45E-02	DAPK1,PAK7
Melanoma Signaling	3E-01	2.17E-02	KRAS
NGF Signaling	2.92E-01	1.72E-02	NGFR,KRAS
Glycerolipid Metabolism	2.92E-01	1.28E-02	ABHD5,DGKH
iNOS Signaling	2.86E-01	1.89E-02	JUN
Cell Cycle: G2/M DNA Damage Checkpoint Regulation	2.86E-01	2.04E-02	YWHAG
EGF Signaling	2.73E-01	1.92E-02	JUN
Role of NFAT in Regulation of the Immune Response	2.73E-01	1.52E-02	JUN,CSNK1G3,KRAS
RAR Activation	2.7E-01	1.6E-02	JUN,CYP26A1,PARP1
Corticotropin Releasing Hormone Signaling	2.67E-01	1.48E-02	JUN,BDNF
Ephrin A Signaling	2.61E-01	1.92E-02	NGFR
GABA Receptor Signaling	2.61E-01	1.75E-02	UBQLN1
Toll-like Receptor Signaling	2.55E-01	1.82E-02	JUN
CCR3 Signaling in Eosinophils	2.52E-01	1.59E-02	PAK7,KRAS
PKCθ Signaling in T Lymphocytes	2.48E-01	1.41E-02	JUN,KRAS
CD27 Signaling in Lymphocytes	2.44E-01	1.75E-02	JUN
CNTF Signaling	2.39E-01	1.82E-02	KRAS
Semaphorin Signaling in Neurons	2.39E-01	1.92E-02	PAK7
Endometrial Cancer Signaling	2.39E-01	1.75E-02	KRAS
Gα12/13 Signaling	2.37E-01	1.57E-02	JUN,KRAS
ErbB4 Signaling	2.05E-01	1.52E-02	KRAS
Death Receptor Signaling	2.05E-01	1.54E-02	TNFRSF10A
Butanoate Metabolism	2.05E-01	7.81E-03	L2HGDH
Induction of Apoptosis by HIV1	2.01E-01	1.52E-02	NGFR
IL-15 Signaling	1.97E-01	1.49E-02	KRAS
